# Supplementary material for: Integrated Single‐Cell and Spatial Analysis Reveals a Metabolic‐Immune Axis Driving Aortic Dissection
Source: Adv Sci (Weinh). 2026 May 10;13(41):e75509. doi: 10.1002/advs.75509 (PMC13335668; doi:10.1002/advs.75509)
Supplement: Supplementary file 2 — Supporting File 2: advs75509‐sup‐0002‐Tables S1‐S6.xlsx. [Correction added on 12 May 2026 after first online publication: Updated Supporting Information file is available in this version.] [file ADVS-13-e75509-s001.xlsx]

## Sheet: Summary
	Table S1. Clinical information of the subjects in this study
	Table S2. Clinical Characteristics of Samples for Single-Cell RNA Sequencing
	Table S3. Sequencing metrics of the single-cell RNA datasets
	Table S4. Cell-Type-Specific Gene Expression Profiles in Human Aortic Tissue
	Table S5. Sub-Type-Specific Gene Expression Profiles in Human Aortic Tissue
	Table S6. The PCR primer sequences and vector sequence for the study

## Sheet: Table S1
Table S1. Clinical information of the subjects in this study
			Arterial dissection				Pvalue (Arterial dissection: <40Y VS >55Y)	OR (Arterial dissection: <40Y VS >55Y)	95%CI (Arterial dissection: <40Y VS >55Y)	<40Y											>55Y
										Arterial dissection				Control				p value	OR	95%CI	Arterial dissection				Control				p value	OR	95%CI
			n	Percentage	Mean±SD	Median(Min, Max)				n	Percentage	Mean±SD	Median(Min, Max)	n	Percentage	Mean±SD	Median(Min, Max)				n	Percentage	Mean±SD	Median(Min, Max)	n	Percentage	Mean±SD	Median(Min, Max)
	Age	years	3403		54.78±13.24	54(11,97)				377		33.68±4.79	35(11,39)	1011		33.72±4.65	35(18,39)	ns	1	[0.971.02]	1505		66.78±8.4	65(56,97)	3628		66.18±7.98	64(56,94)	*	1.01	[11.02]
Population information	Sex	M(%)	3403	2590(76.11)			***	2.65	[1.96,3.64]	377	323(85.68)			1011	870(86.05)			ns	0.97	[0.71.37]	1505	1043(69.3)			3628	2509(69.16)			ns	1.02	[0.91.17]
	Smoking status	%	3386	1015(29.98)			*	1.3	[1.01,1.67]	374	135(36.1)										1499	6(0.4)
	Drinking	%	3349	604(18.04)			ns	1.28	[0.95,1.71]	369	81(21.95)										1482	23(1.53)
	Hypertension	%	3138	1931(61.54)			***	0.57	[0.45,0.73]	354	176(49.72)										1374	131(8.7)
	Diabetes mellitus	%	3048	202(6.63)			***	0.21	[0.09,0.41]	348	8(2.3)										1343	162(10.76)
	Coronary heart disease	%	2846	262(9.21)			***	0.08	[0.03,0.18]	338	5(1.48)										1235	270(17.94)
	Hyperlipidemia	%	3010	104(3.46)			ns	1.2	[0.62,2.17]	342	14(4.09)										1324	181(12.03)
	Cerebral hemorrhage	%	2908	45(1.55)			ns	0.27	[0.04,0.93]	337	2(0.59)										1237	268(17.81)
	Cerebral infarction	%	2983	139(4.66)			***	0.18	[0.07,0.38]	340	6(1.76)										1305	200(13.29)
	Body mass index	BMI(Kg/m2)	2556		26.39±4.21	26.1224(13.7357,48.33)	***	1.08	[1.05,1.12]	288		27.12±5.32	26.63975(14.1233,44.0771)	1011		25.53±3.83	25.4(15.7,42.2)	***	1.1	[1.071.14]	1106		25.62±3.91	25.392(13.7357,42.0606)	3627		26.01±3.53	25.8(14.1,41.4)	**	0.97	[0.950.99]
Blood and biochemical indexes	White blood cell count	WBC	2965		10.51±4.56	9.8(1,63.02)	***	1.15	[1.12,1.18]	327		12.16±5.02	11.64(2.38,31.83)	1011		6.73±1.62	6.52(2.88,13.61)	***	1.9	[1.762.06]	1323		9.34±3.83	8.63(1.45,26.61)	3627		6.42±1.61	6.24(2.63,13.26)	***	1.61	[1.561.67]
	Neutrophil count	NEU	2986		8.4±5.39	7.54(0.48,166.5)	***	1.13	[1.1,1.16]	332		9.78±5.21	9.025(1.32,34.67)	1011		3.82±1.22	3.66(1.49,11.91)	***	2.41	[2.162.71]	1334		7.27±3.9	6.4(0.48,25.31)	3619		3.57±1.15	3.41(0.88,8.48)	***	2.21	[2.12.34]
	Lymphocyte count	LYM	2985		1.42±0.74	1.28(0.18,7.38)	***	1.42	[1.2,1.67]	332		1.55±0.77	1.4(0.33,4.51)	1011		2.24±0.6	2.18(0.74,4.8)	***	0.17	[0.130.22]	1333		1.37±0.69	1.26(0.18,4.28)	3628		2.14±0.66	2.07(0.5,5.05)	***	0.14	[0.120.16]
	Monocyte count	MON	2985		0.61±0.34	0.55(0,2.98)	***	3.75	[2.57,5.48]	331		0.7±0.35	0.63(0.07,1.94)	1011		0.46±0.16	0.43(0.02,1.08)	***	91.4	[46.69185.52]	1330		0.55±0.29	0.51(0,1.71)	3620		0.49±0.15	0.47(0.09,1.16)	***	4.87	[3.586.65]
	Eosinophil count	EOS	2985		0.09±0.13	0.04(0,1.24)	*	0.24	[0.07,0.79]	324		0.08±0.1	0.03(0,0.47)	1011		0.18±0.13	0.14(0.01,1.09)	***	0	[00]	1319		0.09±0.11	0.06(0,0.57)	3578		0.16±0.1	0.13(0,0.6)	***	0	[00]
	Basophil count	BASO	2985		0.02±0.03	0.02(0,0.98)	ns	35.92	[0.02,46695.83]	328		0.02±0.02	0.02(0,0.09)	1011		0.03±0.02	0.03(0,0.16)	***	0	[00]	1326		0.02±0.02	0.02(0,0.09)	3625		0.04±0.02	0.04(0,0.14)	***	0	[00]
	Neutrophil percentage	NEU%	2985		76.2±12.67	78.6(33.8,97.1)	**	1.01	[1,1.02]	333		76.92±12.42	79.7(44.8,95.6)	1011		56.28±7.58	56.2(33.7,88.1)	***	1.21	[1.191.24]	1336		74.58±12.94	75.8(33.8,97)	3628		55.34±8.34	55.4(24.8,83.5)	***	1.18	[1.171.2]
	Lymphocyte percentage	LYM%	2985		16.26±10.53	13.3(0.6,55.7)	*	0.99	[0.97,1]	333		15.68±10.54	12.5(2,47.3)	1011		33.79±6.94	33.4(8.9,55.3)	***	0.8	[0.780.82]	1336		17.48±10.76	14.91(0.6,55.7)	3628		33.76±7.93	33.6(9.9,63.1)	***	0.83	[0.820.84]
	Monocyte percentage	MON%	2985		6.11±2.59	6(0,29.5)	*	0.95	[0.91,1]	333		6.01±2.27	5.9(0.3,15.8)	1011		6.82±1.8	6.7(0.4,16.4)	***	0.79	[0.740.85]	1334		6.25±2.59	6.2(0,17.4)	3620		7.66±1.79	7.5(2.2,15.3)	***	0.7	[0.670.72]
	Eosinophil percentage	EOS%	2985		1.17±1.73	0.4(0,18.7)	***	0.78	[0.7,0.86]	322		0.84±1.13	0.2(0,5)	1011		2.62±1.74	2.1(0.1,13.1)	***	0.27	[0.220.32]	1318		1.25±1.48	0.7(0,7.3)	3583		2.49±1.52	2.2(0,9)	***	0.49	[0.460.52]
	Basophil percentage	BASO%	2985		0.25±0.31	0.2(0,8.2)	***	0.27	[0.15,0.5]	323		0.2±0.17	0.2(0,0.8)	1011		0.48±0.35	0.4(0,1.9)	***	0.02	[0.010.04]	1328		0.26±0.24	0.2(0,1.3)	3626		0.61±0.3	0.6(0,2)	***	0	[00.01]
	Platelet	PLT	2984		211.07±79.92	200(5,854)	***	1	[1,1.01]	332		227.33±74.14	221(42,469)								1331		207.36±76.88	195(28,520)
	Reticulocyte count	RET#	98		76.35±46.01	71.78(0.031,295.8)	ns	1.01	[0.99,1.03]	16		76.79±29.11	80.9(23.3,146.3)								43		67.57±36.62	68.2(0.031,170.2)
	Reticulocyte percentage		101		2.68±1.97	2.2(0.33,11.27)	ns	1.21	[0.67,2.21]	15		2.34±1.36	2.22(0.65,6.17)								43		2.11±0.89	2.15(0.33,4.4)
	Low Fluorescent Reticulocyte percantage	LFR%	97		82.33±10.15	84.2(44.1,98.6)	ns	1.01	[0.95,1.07]	16		83.09±9.32	84.5(61.6,94.3)								44		82.6±10.22	81.65(44.1,98.6)
	middle Fluorescent Reticulocyte percantage	MFR%	97		12.3±4.89	12.8(1.4,27.7)	ns	1.02	[0.9,1.16]	16		12.62±4.71	12(5.2,21.9)								44		12.15±4.91	13.05(1.4,22.8)
	high Fluorescent Reticulocyte percantage	HFR%	97		5.37±6.1	3.1(0,33.1)	ns	0.85	[0.68,1.01]	14		2.47±2.55	1.7(0,9.1)								43		4.61±4.61	2.3(0,17.7)
	Immature reticulocyte fraction	IRF	97		17.67±10.15	15.8(1.4,55.9)	ns	0.99	[0.93,1.05]	16		16.91±9.32	15.5(5.7,38.4)								44		17.4±10.22	18.35(1.4,55.9)
Blood clotting function	D-dimer	DD(mg/L)	2754		6.06±77.39	2.28(0,3460)	ns	1	[0.97,1.04]	307		3.24±3.72	1.95(0,16.88)	11		0.21±0.18	0.13(0.03,0.61)	*	108.44	[6.2211478.16]	1187		3.13±3.33	1.94(0.01,15.626)	27		0.45±0.35	0.37(0.11,1.66)	***	19.04	[6.1478.77]
	Prothrombin time activity	PTA	3130		87.74±18.12	89(4,176)	ns	1	[0.99,1]	352		87.35±19.63	89.5(11.8,142.8)								1379		88.32±17.05	89(21.9,145)
	Prothrombin time	PT	3130		13.85±3.77	13.5(9.1,113.1)	ns	0.97	[0.9,1.03]	338		13.38±1.75	13.4(9.6,20.9)	11		11.25±0.7	11.4(10,12.1)	***	2.98	[1.736.06]	1362		13.48±1.83	13.5(9.1,21.8)	28		11.61±0.6	11.45(10.7,12.9)	***	2.52	[1.853.56]
	Activated partial thromboplastin time	APTT	3098		35.81±8.49	35(18,156.7)	ns	0.99	[0.97,1.01]	349		35.37±6.99	34.9(20.5,63.7)	11		28.6±2.13	28.8(24.8,32.7)	**	1.26	[1.111.46]	1370		35.6±7.26	35.1(18,67.9)	28		27.99±1.99	27.65(25.3,34.3)	***	1.31	[1.21.45]
	Fibrinogen	Fbg	3104		3.67±1.57	3.3(0.14,11.07)	ns	0.93	[0.86,1.01]	348		3.54±1.46	3.13(1.48,8.74)								1376		3.72±1.47	3.405(0.14,9.9)
	Prothrombin time-international normalized ratio	PT-INR	3130		1.14±0.37	1.07(0.76,12.18)	ns	0.75	[0.28,2]	333		1.09±0.12	1.06(0.81,1.59)								1341		1.09±0.12	1.07(0.81,1.58)
	prothrombin time ratio	PTR	3009		1.12±0.32	1.08(0,10.57)	ns	0.55	[0.28,1.07]	337		1.09±0.19	1.08(0.32,1.87)								1307		1.1±0.18	1.08(0.55,1.89)
	fibrinogen degradation products	FDP	97		26.49±37.26	12.59(1.03,246.45)	ns	0.99	[0.96,1.02]	16		18.05±16.02	11.63(2.48,55.12)								35		20.89±24.64	10.11(1.81,112.25)
	Thrombin time	TT	1419		16.32±3.32	16.2(10.4,81.6)	ns	0.93	[0.86,1]	169		15.87±2.23	15.8(11.1,21.7)								608		16.28±2.2	16.3(10.4,24.1)
	Antithrombin-III activity	ATIII:A	243		47.57±43.53	46(0.5,135)	ns	1	[1,1.01]	33		49.89±42.09	70(0.8,108)								101		42.93±42.19	21.5(0.6,127)
Hepatic function test	Triglycerides	TG(mmol/L)	816		1.47±0.96	1.21(0.15,8.45)	*	1.48	[1.08,2]	77		1.56±0.86	1.41(0.39,4.68)	1011		2.04±1.93	1.56(0.41,21.3)	*	0.74	[0.550.97]	359		1.33±0.71	1.16(0.15,3.91)	3575		1.54±0.71	1.38(0.26,4.43)	***	0.61	[0.510.74]
	Cholesterol	TC(mmol/L)	810		4.03±0.93	4.01(0.91,8.28)	ns	0.98	[0.76,1.27]	80		3.99±0.79	4.09(2.58,7.28)	1011		4.77±0.93	4.72(2.37,10.75)	***	0.3	[0.210.41]	365		4.07±0.98	4.04(0.91,8.28)	3627		4.61±1.04	4.6(1.81,8.68)	***	0.55	[0.490.62]
	High-Density Lipoprotein Cholesterol	HDL(mmol/L)	808		1.02±0.31	0.985(0.19,2.25)	ns	0.45	[0.18,1.08]	78		0.93±0.27	0.9(0.34,1.87)	1011		1.21±0.3	1.18(0.51,2.49)	***	0.01	[00.02]	365		1.03±0.32	0.99(0.19,2.25)	3619		1.2±0.3	1.16(0.55,2.5)	***	0.06	[0.040.1]
	Low-Density Lipoprotein Cholesterol	LDL(mmol/L)	807		2.4±0.78	2.34(0.4,5.74)	ns	0.9	[0.66,1.23]	80		2.35±0.74	2.375(0.46,4.79)	1011		2.9±0.75	2.88(1.02,6.23)	***	0.32	[0.220.45]	365		2.44±0.8	2.35(0.4,5.74)	3628		2.91±0.93	2.905(0.52,6.34)	***	0.54	[0.470.62]
	Cholinesterase	CHE(KU/L)	2318		7.5±2.18	7.415(0.22,23.85)	***	1.25	[1.17,1.33]	261		8.08±2.28	8.06(2.52,15.02)	69		9.03±1.99	8.93(5.27,16.28)	***	0.8	[0.70.91]	1001		7.04±2.1	6.98(0.22,14.84)	205		9.04±1.75	8.9(4.8,15.5)	***	0.62	[0.570.67]
	Total bilirubin	TBIL(umol/L)	2419		18.79±20.11	15.5(2.58,701.06)	*	1.02	[1,1.03]	266		18.29±9.95	15.98(3.33,60)	804		12.87±7	11.625(3.28,132.21)	***	1.12	[1.091.14]	1043		16.45±8.55	14.4(2.58,52.4)	3309		14.25±5.65	13.3(3.1,38.55)	***	1.05	[1.041.06]
	Indirect bilirubin	IBIL(umol/L)	2418		11.86±9.26	9.7(0,182.29)	*	1.02	[1,1.04]	268		11.81±7.12	10.11(0,36.38)	804		9.7±6.11	8.61(0.4,123.56)	***	1.08	[1.051.11]	1048		10.48±6.81	8.79(0,37)	3309		9.38±4.15	8.7(0.2,27.16)	***	1.04	[1.031.06]
	Direct bilirubin	DBIL(umol/L)	2077		6.01±14.68	4.83(0,518.77)	ns	1.01	[0.97,1.05]	215		5.18±4.14	5(0.3,22.88)	803		3.15±1.66	2.7(0.69,10.4)	***	1.36	[1.271.45]	904		4.91±3.98	4.565(0,22.43)	3317		4.87±2.11	4.6(0.31,13.8)	ns	1.01	[0.981.04]
	Total protein	TP(g/L)	2420		67.08±6.78	67.1(41,109.8)	*	1.03	[1.01,1.05]	270		67.71±7.33	68.2(44.9,88.3)	229		73.45±3.53	73.46(65,84.02)	***	0.82	[0.780.86]	1059		66.6±6.66	66.8(41,88.2)	1456		71.51±4.06	71.4(59.6,88)	***	0.83	[0.820.85]
	Globulin	GLO(g/L)	2556		27.26±6.01	27.6(7.4,66.86)	**	0.97	[0.95,0.99]	290		26.4±6.32	26.8(7.48,44)	118		28.23±3	28.45(20.4,37.16)	**	0.93	[0.890.98]	1118		27.66±5.99	28.3(7.4,48.14)	697		28.82±3.62	28.6(19.54,44.59)	***	0.95	[0.930.97]
	Alanine aminotransferase	ALT(U/L)	2428		69.58±435.27	23(4,10060)	***	1.03	[1.02,1.04]	255		34.12±24.93	25(6,117)	1011		31.57±22.34	25.6(5.58,185.65)	***	1.01	[11.02]	1002		23.31±14.06	19(4,82)	3551		21.34±9.31	19(4,59)	***	1.02	[1.011.03]
	Aspartae aminotransferase	AST(U/L)	2429		83±657.38	21(3,17800)	**	1.02	[1.01,1.03]	246		25.82±13.79	21(6,84)	1011		22.47±8.38	20.54(9.8,102.02)	***	1.05	[1.031.06]	985		23.14±10.14	21(7,65)	3551		20.26±5.4	19(8,42)	***	1.06	[1.051.07]
	Ɣ-glutamyl transpeptadase	GGT(U/L)	2403		46.07±57.01	29(5,748)	***	1.02	[1.01,1.03]	263		47.91±39.28	33(9,209)	240		46.01±54.86	29(9,527)	***	1.02	[1.011.02]	985		30.91±20.3	24(7,112)	1728		27.58±13.6	24(4,83)	***	1.01	[1.011.02]
	Alkaline phosphatase	ALP(U/L)	2274		86.46±38.62	79(20,620)	**	0.99	[0.99,1]	261		79.64±21.69	77(31,168)	78		77.58±19.27	75.28(45.37,130.43)	ns	1.01	[0.991.02]	959		84.77±25.91	80(31,203)	288		75.22±21.79	73.375(25,157.07)	***	1.02	[1.011.02]
	lactate dehydrogenase	LDH	1953		294.08±610.59	212.89(88,16997.5)	***	1.01	[1.01,1.01]	201		260.17±113.61	228.35(115,792)								839		213.8±59.13	203.55(93,458)
	Amylase	Amy	405		73.01±151.7	48(14,2545)	ns	0.99	[0.98,1.01]	42		50.33±17.83	47(19,95)								185		54.2±28.26	47(14,162)
	Acid phosphatase	ACP	303		4.07±1.57	3.9(0.01,14.3)	ns	1.18	[0.88,1.57]	30		4.31±1.64	4.39(1.1,8.7)								139		3.99±1.26	3.9(0.58,8.11)
	Glucose	Glu	312		6.01±2.11	5.405(2.84,20.8)	ns	0.75	[0.54,0.99]	32		5.29±1.02	4.955(3.68,7.23)								139		5.88±1.67	5.41(2.84,11.58)
	Total bile acid	TBA	472		5.03±11.17	3.4(0.23,229.6)	ns	1.02	[0.92,1.12]	40		4.8±2.97	3.95(0.35,13.2)								232		4.53±3.44	3.6(0.3,18.55)
	α-L-fucosidase	AFU	292		15.29±6.18	14.84(0.33,39)	ns	0.98	[0.92,1.05]	29		14.87±5.03	14(5.85,25)								137		15.28±6.05	15(0.33,36.49)
	γ globulin	γ-GLO	251		16.89±3.5	16.7(8.2,27.1)	ns	0.96	[0.85,1.07]	31		16.61±3.04	17(10.4,25.1)								111		17.48±3.63	17.4(8.2,26.9)
	Anion gap (blood)	AG	2460		13.36±4	13.2(0.3,35.9)	***	1.08	[1.05,1.12]	272		14.13±4.23	13.96(4.1,28.7)								1084		12.85±3.75	12.9(0.3,28.5)
	Anion gap (blood gas)	AG	132		11.27±3.76	10.05(4.1,27.3)	ns	1.11	[0.96,1.29]	12		12.83±3.42	12.25(8.3,18.3)								70		11.04±4.02	9.8(4.1,27.3)
	Prealbumin	PA	214		22.95±6.6	22.195(5.7,46.1)	ns	1.08	[0.97,1.2]	11		24.68±5.91	24.27(16,37.93)								115		21.59±6.13	21.6(5.7,37.45)
	Lipase	LPS	93		92.09±303.89	21(4,1860)	ns	1.02	[0.98,1.05]	10		31.36±19.98	32(11,79.6)								41		25.43±18.51	19(6,72)
	Free fatty acids	FFA	1380		0.66±0.42	0.58(0.03,6.51)	**	2.18	[1.33,3.57]	147		0.72±0.4	0.64(0.06,2.09)								580		0.62±0.34	0.56(0.03,2.07)
Renal function test	Uric acid	UA(umol/L)	2585		353.87±128.97	338.67(72.5,1222.35)	***	1	[1,1.01]	286		402.83±142.99	385.165(103,1010)	1011		397.47±97.07	392.92(143.32,798.18)	ns	1	[11]	1133		330.09±115.19	316.9(74.2,791.71)	3628		339.84±71.26	337.325(137,627.39)	***	1	[11]
	Blood urea nitrogen	BUN(mmol/L)	2594		7.18±4.97	6.06(1,81.7)	**	0.91	[0.86,0.97]	268		6.16±2.66	5.6(1.2,16.62)	1011		4.53±1.43	4.34(0.74,9.95)	***	1.63	[1.51.78]	1098		6.54±2.53	6(1,16.83)	3627		5.41±1.32	5.2(1.81,11)	***	1.43	[1.371.49]
	Calcium	Ca2+	47		1.14±0.08	1.13(0.92,1.29)	ns	1.01866e+06	[3.18,24993693496247.1]	6		1.19±0.06	1.205(1.12,1.25)								23		1.12±0.09	1.11(0.92,1.29)
	Potassium	K+	47		3.69±0.42	3.7(2.8,4.6)	ns	1.15	[0.17,8.6]	6		3.72±0.33	3.7(3.3,4.1)								23		3.67±0.53	3.7(2.8,4.6)
	Sodium	Na+	47		136.15±3.7	136(123,144)	ns	1.12	[0.88,1.51]	6		136.83±1.47	136.5(135,139)								23		135.65±4.5	136(123,144)
Thyroid function	Free triiodothyronine	FT3	1845		2.68±0.83	2.63(0.4,17.08)	***	1.99	[1.57,2.55]	218		2.86±0.64	2.88(0.72,5.07)								785		2.52±0.65	2.52(0.4,5.28)
	Thyroid peroxidase antibody	TPO-Ab	1493		29.61±70.09	11.8(0,1088.5)	ns	1.01	[0.98,1.03]	163		13.38±7.09	11.24(0,41.79)								574		13.14±8.22	11.025(0.02,47.59)
*** represents p < 0.001, indicating highly significant results.
** represents p < 0.01 and p ≥ 0.001, indicating significant results.
* represents p < 0.05 and p ≥ 0.01, indicating marginally significant results.
NS represents p ≥ 0.05, indicating no significant difference (not significant).

## Sheet: Table S2
Table S2. Clinical Characteristics of Samples for Single-Cell RNA Sequencing
Sample name	Sex	Age, y	BMI	Diagnosis and comments	Hypertension	Smoking status	C-reactive protein	Uric acid	D-Dimer	Reoperation	Aortic valve regurgitation
AD-121	M	57	26.06	TAAAD	Yes	Never	215.24	248	3.02	No	Yes
AD-122	M	36	23.51	TAAAD	Yes	Never	60.88	487.94	2.121	No	Yes
AD-126	M	58	23.89	TAAAD	No	Never	79.14	401.98	1.751	*Yes	No
AD-129	M	36	37.45	TAAAD	No	Never	56.46	437	2.683	No	No
AD-132	M	58	27.76	TAAAD	No	Never	51.03	429.5	1.034	No	Yes
AD-134	M	47		TAAAD	No	Never	52.74	469.81	0.945	No	Yes
AD-156	M	27	25.39	TAAAD	No	Current	40.1	627	3.227	No	No
AD-161	M	44	21.01	TAAAD	No	Current	12.48	447.61	2.003	No	No
AD-162	M	30	32.41	TAAAD	Yes	Current	83.34	1082.64	0.961	No	No
AD-163	M	52	30.19	TAAAD	Yes	Never	0.52	471.15	18.943	No	Yes
AD-167	M	43	23.38	TAAAD	Yes	Never	13.8	348.2	3.243	No	No
AD-168	M	48	24.91	TAAAD	No	Never	0.72	341.98	3.255	No	No
AD-169	M	51	30.45	TAAAD	Yes	Never	1.1	610.61	20.828	No	No
AD-170	M	53	25.91	TAAAD	Yes	Current	1.02	336.61	8.728	No	No
AD-171	M	43	25.28	TAAAD	No	Never	30.32	407.7	3.038	**No	Yes
AD-172	M	47	30.12	TAAAD	No	Never	1.5	405.11	19.161	No	Yes
AD-173	M	60	27.26	TAAAD	Yes	Never	119.65	499.19	0.573	No	Yes
AD-174	M	58	27.04	TAAAD	No	Current	195.98	206.19	5.667	No	Yes
AD-176	M	41	27.68	TAAAD	No	Never	12.94	483.44	2.885	No	Yes
AD-177	M	39	27.78	TAAAD	Yes	Current	3.22	705.87	0.431	No	No
AD-178	M	39	32.89	TAAAD	Yes	Never	7.11	441.76	2.609	No	No
AD-181	M	67	23.18	TAAAD	No	Current	7.98	311	0.709	No	Yes
AD-183	F	69	24.77	TAAAD	No	Never	1	395	6.682	No	Yes
AA-2	M	68	24.61	AA	No	Current	50.98	404	0.197	No	No
AA-4	F	63	17.58	AA	Yes	Never	45.14	136	0.7	*Yes	Yes
AA-14	F	72	21.78	AA	No	Never	0.21	309.67	3.479	No	No
AA-15	M	71	24.22	AA	Yes	Never	48.53	243.94	3.189	No	Yes
AA-18	M	76	25.9	AA	Yes	Never	6.46	373.97	0.762	No	Yes
Control-N11	M	59		Accidental death						No	No
Control-N17	M	58	31.17	Aortic valve disease	No	Never	0.62	299.25	0.108	No	No
Control-N19	F	60	26.22	Aortic valve disease	No	Never		316.24	1.18	No	No
BMI: Body mass index
*Previous stent graft repair of descending thoracic aorta
**Previous aortic valve replacement

## Sheet: Table S3
Table S3. Sequencing metrics of the single-cell RNA datasets
SampleName	LibName	cell number	Total cell number	mean reads/cell	Mean UMIs/cell	Mean genes/cell	Raw Data(M reads)_cDNA	Raw Data(M reads)_oligo	PassQC_reads(M)	mapping rate to Genome	mapping rate to Exon	mapping rate to Inter	Number of reads	Reads pass QC	Reads with exactly matched barcode	Reads with failed barcodes	Reads filtered on low quality	Reads filtered on adapter	Q30 bases in cell barcode	Q30 bases in sample barcode	Q30 bases in UMI	Q30 bases in reads	Estimated number of cell	Mean reads per cell	Mean UMI count per cell	Median UMI counts per cell	Total genes detected	Mean genes per cell	Median genes per cell
AD-121-A	cDNA-1583-2-230328	6961	14338	84423	6925	1899	1010.73	552.71	909.96	0.9578	0.789	0.083	995452658	0.8929	0.8639	0.0702	0.0034	0.0335	0.9315	0	0.9237	0.8977	7377	81973	7442	5683	41299	1984	1748
AD-121-A	cDNA-1583-1-230328	7377		81973	7442	1984	995.45	490.89	888.83	0.9501	0.814	0.072	1010730712	0.9003	0.8665	0.0673	0.0034	0.0291	0.9328	0	0.9241	0.8974	6961	84423	6925	5087	42051	1899	1632
AD-121-B	cDNA-1584-2-230328	8124	16450	44775	5152	1671	900.28	320.93	788.58	0.9416	0.581	0.164	867038878	0.8602	0.845	0.0849	0.0035	0.0513	0.9215	0	0.9114	0.8905	8326	45877	5672	4112	43173	1752	1498
AD-121-B	cDNA-1584-1-230328	8326		45877	5672	1752	867.04	439.48	745.87	0.9284	0.657	0.132	900277696	0.8759	0.8534	0.0783	0.0034	0.0424	0.9261	0	0.9167	0.891	8124	44775	5152	3662	43570	1671	1416
AD-121-C	cDNA-1585-2-230328	6381	13162	79801	7352	2116	918.95	481.65	823.21	0.953	0.765	0.09	933677817	0.8952	0.8621	0.0699	0.0034	0.0314	0.9327	0	0.9235	0.9001	6781	79188	6792	4745	41792	2000	1699
AD-121-C	cDNA-1585-1-230328	6781		79188	6792	2000	933.68	686.09	835.87	0.9534	0.783	0.082	918953261	0.8958	0.861	0.0708	0.0036	0.0298	0.9336	0	0.9246	0.8993	6381	79801	7352	5062	41855	2116	1790
AD-122-A	cDNA-1610-2-230403	3401	7087	104524	5421	1767	998.61	425.51	881.86	0.9482	0.566	0.172	1001040894	0.8983	0.8688	0.0653	0.0034	0.033	0.9344	0	0.923	0.8971	3686	105457	5239	3774	37702	1706	1463
AD-122-A	cDNA-1610-1-230403	3686		105457	5239	1706	1001.04	453.13	899.26	0.9498	0.605	0.157	998607926	0.8831	0.8532	0.0793	0.0034	0.0342	0.9303	0	0.9204	0.8929	3401	104524	5421	3937	39623	1767	1522
AD-122-B	cDNA-1611-2-230403	2622	6536	192625	9512	2388	1216	538.25	1090.35	0.9561	0.621	0.151	925796892	0.8891	0.8629	0.0685	0.0035	0.0389	0.9284	0	0.9191	0.8999	3914	106407	8345	4144	39846	2152	1594
AD-122-B	cDNA-1611-1-230403	3914		106407	8345	2152	925.8	431.09	823.15	0.9465	0.656	0.134	1215995055	0.8967	0.8638	0.0675	0.0035	0.0323	0.9288	0	0.9171	0.8928	2622	192625	9512	4859	39202	2388	1821
AD-122-C	cDNA-1612-2-230403	8484	17780	76227	7978	2347	1144.16	382.36	1036.74	0.9584	0.81	0.075	1077864442	0.9049	0.8686	0.0608	0.0036	0.0307	0.9295	0	0.9209	0.8951	9296	67282	7609	5103	41863	2291	1959
AD-122-C	cDNA-1612-1-230403	9296		67282	7609	2291	1077.86	478.27	975.36	0.9586	0.83	0.066	1144163531	0.9061	0.8712	0.0588	0.0034	0.0316	0.9287	0	0.9205	0.8923	8484	76227	7978	5450	42407	2347	2032
AD-126-A	cDNA-1649-1-230409	11234	22009	41106	5245	1782	955.46	407.06	868.29	0.9614	0.726	0.099	955456027	0.9088	0.8667	0.0634	0.0036	0.0243	0.9346	0	0.9265	0.9017	11234	41106	5245	4091	43650	1782	1610
AD-126-A	cDNA-1649-2-230409	10775		60526	5368	1826	1285.93	491.6	1174.89	0.9641	0.731	0.097	1285930452	0.9136	0.8751	0.0598	0.0034	0.0232	0.9413	0	0.933	0.9078	10775	60526	5368	4199	43454	1826	1654
AD-126-B	cDNA-1650-2-230409	9662	19823	49303	6488	2074	909.34	582.35	823.53	0.9615	0.734	0.096	1041427303	0.9138	0.8698	0.061	0.0034	0.0218	0.9375	0	0.9275	0.8996	10161	56181	6667	5249	44416	2098	1928
AD-126-B	cDNA-1650-1-230409	10161		56181	6667	2098	1041.43	421.45	951.61	0.9683	0.757	0.086	909339360	0.9056	0.8635	0.0648	0.0036	0.026	0.9327	0	0.9217	0.8992	9662	49303	6488	5163	43604	2074	1912
AD-126-C	cDNA-1651-1-230409	10502	20243	41790	6048	1879	834.99	570.58	757.38	0.9639	0.788	0.079	834986044	0.9071	0.8653	0.0638	0.0035	0.0256	0.932	0	0.9214	0.9026	10502	41790	6048	4604	42246	1879	1690
AD-126-C	cDNA-1651-2-230409	9741		59973	5822	1841	1047.55	408.64	960.27	0.9697	0.806	0.071	1047549892	0.9167	0.8744	0.0577	0.0034	0.0223	0.9353	0	0.9262	0.8967	9741	59973	5822	4513	41643	1841	1678
AD-129-A	cDNA-1679-1-230419	7015	14671	135498	9596	2543	1547.16	440.72	1359.05	0.9338	0.864	0.049	1547159270	0.8784	0.8743	0.0788	0.0004	0.0424	0.9368	0	0.9336	0.9078	7015	135498	9596	7056	40318	2543	2262
AD-129-A	cDNA-1679-2-230419	7656		121879	9722	2590	1472.4	276.75	1299.12	0.938	0.866	0.047	1472404721	0.8823	0.8739	0.0789	0.0004	0.0384	0.9385	0	0.9355	0.9089	7656	121879	9722	7332	40375	2590	2350
AD-129-B	cDNA-1680-2-230419	10449	21076	104295	9829	2726	1614.94	264.87	1428.38	0.9419	0.883	0.041	1307670617	0.8898	0.8853	0.0704	0.0004	0.0395	0.9416	0	0.9371	0.9139	10627	84680	9516	7776	41059	2642	2488
AD-129-B	cDNA-1680-1-230419	10627		84680	9516	2642	1307.67	231.21	1163.55	0.944	0.895	0.036	1614944008	0.8845	0.8795	0.0729	0.0004	0.0423	0.9324	0	0.9248	0.9126	10449	104295	9829	8000	41924	2726	2583
AD-129-C	cDNA-1681-1-230419	9094	17836	104663	8113	2338	1421.07	407.13	1281.82	0.9489	0.857	0.051	1421070246	0.902	0.8886	0.0652	0.0004	0.0324	0.9422	0	0.9378	0.9127	9094	104663	8113	6271	41962	2338	2154
AD-129-C	cDNA-1681-2-230419	8742		102841	8745	2459	1323.02	509.75	1194.96	0.9498	0.863	0.048	1323024879	0.9032	0.8905	0.0644	0.0004	0.032	0.9457	0	0.9411	0.9116	8742	102841	8745	6825	41404	2459	2279
AD-132-A	cDNA-1706-2-230427	8038	16221	53167	7510	2241	891.9	581.99	786.67	0.9397	0.723	0.106	1254499525	0.8996	0.8824	0.067	0.0008	0.0326	0.9456	0	0.9426	0.9126	8183	81046	7968	5465	42008	2292	2007
AD-132-A	cDNA-1706-1-230427	8183		81046	7968	2292	1254.5	476.56	1128.6	0.9519	0.764	0.089	891896748	0.882	0.8738	0.0748	0.0007	0.0424	0.9436	0	0.9401	0.9165	8038	53167	7510	5274	41963	2241	1958
AD-132-B	cDNA-1707-2-230427	6078	11982	79294	7506	2191	943.24	370.23	833.08	0.9402	0.764	0.088	857531158	0.9066	0.8863	0.0646	0.0008	0.028	0.9516	0	0.9466	0.9175	5904	75708	6913	4540	39640	2070	1732
AD-132-B	cDNA-1707-1-230427	5904		75708	6913	2070	857.53	376.09	777.46	0.9567	0.779	0.083	943236601	0.8832	0.8709	0.0776	0.0008	0.0384	0.943	0	0.9401	0.913	6078	79294	7506	4834	39709	2191	1812
AD-132-C	cDNA-1708-1-230427	3830	7004	125388	7844	2300	1171.62	267.32	1026.23	0.9331	0.634	0.137	1171621447	0.8759	0.8685	0.0842	0.0008	0.0391	0.9434	0	0.939	0.9101	3830	125388	7844	4745	39575	2300	1848
AD-132-C	cDNA-1708-2-230427	3174		122196	8560	2408	995.91	296.8	860.36	0.923	0.646	0.133	995906623	0.8639	0.8629	0.0893	0.0008	0.046	0.9404	0	0.9384	0.9103	3174	122196	8560	5086	38355	2408	1918
AD-134-A	cDNA-1709-2-230427	5766	11099	99604	7823	2362	1189.74	339.44	1033.51	0.9377	0.687	0.117	1069290406	0.8805	0.8737	0.0768	0.0008	0.0419	0.9417	0	0.9401	0.9097	5333	114918	8585	5547	40243	2499	2137
AD-134-A	cDNA-1709-1-230427	5333		114918	8585	2499	1069.29	336.25	941.47	0.9407	0.76	0.086	1189739248	0.8687	0.8625	0.0888	0.0008	0.0417	0.9398	0	0.9337	0.9063	5766	99604	7823	4776	41928	2362	1935
AD-134-B	cDNA-1710-1-230427	8158	16141	102283	8948	2526	1476.14	335.87	1297.78	0.9388	0.773	0.085	1476142058	0.8792	0.8736	0.0781	0.0008	0.042	0.9402	0	0.9383	0.9087	8158	102283	8948	5492	42877	2526	2132
AD-134-B	cDNA-1710-2-230427	7983		89204	8703	2462	1193.11	344.49	1060.26	0.9446	0.801	0.074	1193110243	0.8886	0.8811	0.0722	0.0008	0.0384	0.9459	0	0.9435	0.9155	7983	89204	8703	5260	41899	2462	2073
AD-134-C	cDNA-1711-1-230427	6819	12967	107549	9437	2597	1358.37	390.86	1202.58	0.9336	0.739	0.099	1358368011	0.8853	0.8844	0.0705	0.0008	0.0434	0.9455	0	0.9429	0.9135	6819	107549	9437	6037	42317	2597	2228
AD-134-C	cDNA-1711-2-230427	6148		100454	9625	2623	1052.29	474.6	930.27	0.9395	0.797	0.075	1052294743	0.884	0.8806	0.0748	0.0008	0.0404	0.945	0	0.9422	0.9095	6148	100454	9625	6197	40850	2623	2270
AD-156-A	cDNA-4750-1-230814	3273	5811	227550	14379	3111	1312.97	290.31	1171.5	0.9546	0.792	0.081	1312967380	0.8923	0.8387	0.0769	0.0024	0.0284	0.8996	0	0.8933	0.8857	3273	227550	14379	8528	41776	3111	2576
AD-156-A	cDNA-4750-2-230814	2538		245469	10716	2767	1171.15	253.41	1044.83	0.9593	0.768	0.092	1171154362	0.8921	0.844	0.0785	0.0023	0.0271	0.909	0	0.9012	0.8808	2538	245469	10716	7310	38488	2767	2397
AD-156-B	cDNA-4751-1-230814	3436	7020	218964	15296	3371	1281.13	194.55	1143.08	0.9545	0.819	0.071	1281129021	0.8922	0.8454	0.0761	0.0023	0.0294	0.9061	0	0.9001	0.8853	3436	218964	15296	9904	41523	3371	2952
AD-156-B	cDNA-4751-2-230814	3584		271287	18364	3646	1640.6	347.54	1468.01	0.9566	0.814	0.072	1640598103	0.8948	0.8445	0.0749	0.0027	0.0276	0.9047	0	0.8958	0.8803	3584	271287	18364	11288	42032	3646	3222
AD-156-C	cDNA-4752-1-230814	4654	9018	157961	13161	3117	1358.1	369.55	1218.9	0.9566	0.83	0.065	1358100781	0.8975	0.8449	0.0729	0.0024	0.0272	0.9047	0	0.8944	0.8826	4654	157961	13161	7947	42040	3117	2594
AD-156-C	cDNA-4752-2-230814	4364		176341	11796	2983	1345.71	321.45	1214.12	0.9615	0.84	0.061	1345711910	0.9022	0.852	0.0696	0.0024	0.0258	0.9092	0	0.9032	0.8816	4364	176341	11796	7572	41304	2983	2534
AD-161-A	cDNA-4890-1-230920	4209	9239	68715	6899	1973	808.84	306.54	693.38	0.9453	0.681	0.131	808838913	0.8572	0.8017	0.113	0.004	0.0258	0.9166	0	0.8956	0.92	4209	68715	6899	4169	39018	1973	1587
AD-161-A	cDNA-4890-2-230920	5030		66115	6602	1914	891.22	318.36	775.79	0.9513	0.681	0.131	891221978	0.8705	0.8103	0.1029	0.0041	0.0226	0.9139	0	0.8932	0.9151	5030	66115	6602	4032	39255	1914	1518
AD-161-B	cDNA-4891-1-230920	8274	16564	23691	4684	1604	476.79	327.59	421.83	0.9409	0.775	0.092	476792788	0.8847	0.8265	0.0892	0.0028	0.0232	0.913	0	0.8856	0.9085	8274	23691	4684	3222	38158	1604	1318
AD-161-B	cDNA-4891-2-230920	8290		47502	5845	1810	943.64	323.15	824.29	0.9509	0.788	0.087	943640869	0.8735	0.8103	0.0996	0.0045	0.0224	0.9092	0	0.8899	0.91	8290	47502	5845	3931	40208	1810	1481
AD-162-A	cDNA-4911-1-230922	8370	16072	47591	5604	1644	816.23	263.11	717.5	0.9496	0.803	0.08	816233636	0.879	0.8273	0.093	0.0044	0.0235	0.9265	0	0.9164	0.9181	8370	47591	5604	4149	40260	1644	1424
AD-162-A	cDNA-4911-2-230922	7702		48479	5297	1612	817.42	264.15	710.67	0.9418	0.771	0.094	817422619	0.8694	0.8199	0.1015	0.0045	0.0246	0.9295	0	0.9189	0.9238	7702	48479	5297	3858	41242	1612	1376
AD-162-B	cDNA-4912-1-230922	2473	5139	81194	6477	1818	647.9	290.9	548.86	0.9365	0.553	0.183	647900804	0.8471	0.805	0.1168	0.0047	0.0313	0.9299	0	0.9176	0.9126	2473	81194	6477	3697	36747	1818	1406
AD-162-B	cDNA-4912-2-230922	2666		113287	7007	1795	859.34	307.46	738.58	0.926	0.562	0.181	859340989	0.8595	0.8128	0.1008	0.0018	0.0379	0.9215	0	0.8986	0.9059	2666	113287	7007	3822	37338	1795	1350
AD-163-A	cDNA-4943-1-230925	5648	10883	43206	5525	1742	693.6	260.21	596.67	0.9186	0.635	0.153	693600615	0.8602	0.8006	0.1098	0.002	0.028	0.9158	0	0.8949	0.9057	5648	43206	5525	3582	38770	1742	1415
AD-163-A	cDNA-4943-2-230925	5235		47961	6073	1854	720.66	340.64	615.4	0.9184	0.634	0.152	720660409	0.8539	0.7933	0.1184	0.002	0.0257	0.9175	0	0.8949	0.9052	5235	47961	6073	3858	39493	1854	1508
AD-163-B	cDNA-4944-1-230925	10649	20784	38232	5950	1883	823.57	306.04	722.63	0.9421	0.78	0.09	823567779	0.8774	0.8116	0.0967	0.0019	0.0239	0.9141	0	0.8933	0.9141	10649	38232	5950	4153	41911	1883	1609
AD-163-B	cDNA-4944-2-230925	10135		40369	6722	2032	800.93	309.24	715.9	0.9513	0.778	0.091	800932823	0.8938	0.8347	0.0841	0.0023	0.0198	0.9263	0	0.9107	0.9133	10135	40369	6722	4702	42097	2032	1756
AD-167-A	cDNA-6870-1-231010	11030	31824	36619	5225	1734	983.62	271.93	839.01	0.9293	0.695	0.111	983624191	0.853	0.8244	0.1023	0.0058	0.0389	0.9109	0	0.9073	0.9002	11030	36619	5225	3226	42165	1734	1350
AD-167-A	cDNA-6870-2-231010	10841		36898	4853	1643	877.31	265.32	753.18	0.9325	0.729	0.098	877305842	0.8585	0.8308	0.098	0.0053	0.0382	0.9148	0	0.9102	0.8995	10841	36898	4853	3007	42094	1643	1280
AD-167-A	cDNA-6870-3-231010	9953		45425	5509	1795	995.4	239.35	850.31	0.9287	0.706	0.106	995398193	0.8542	0.8248	0.1017	0.0058	0.0382	0.9112	0	0.9079	0.9019	9953	45425	5509	3620	42629	1795	1469
AD-167-B	cDNA-6871-1-231010	12594	38656	36291	5616	1861	987.33	284.88	843.29	0.9394	0.786	0.077	987328219	0.8541	0.828	0.0968	0.0062	0.0429	0.906	0	0.9032	0.9018	12594	36291	5616	3688	43300	1861	1504
AD-167-B	cDNA-6871-2-231010	12034		41335	5914	1908	1060.65	311.28	890.64	0.9311	0.796	0.076	1060651301	0.8397	0.8216	0.1039	0.0064	0.05	0.9067	0	0.9027	0.8915	12034	41335	5914	3907	42807	1908	1563
AD-167-B	cDNA-6871-3-231010	14028		29812	5634	1871	924.44	310.56	775.17	0.9353	0.789	0.077	924440633	0.8385	0.8172	0.1069	0.0062	0.0484	0.9044	0	0.9007	0.8985	14028	29812	5634	3571	42942	1871	1488
AD-168-A	cDNA-6929-1-231017	3805	10929	106959	12987	2860	834.66	348.39	749.81	0.9574	0.642	0.144	834658100	0.8983	0.8411	0.076	0.0013	0.0243	0.9166	0	0.8944	0.9152	3805	106959	12987	5294	41841	2860	1996
AD-168-A	cDNA-6929-2-231017	3865		98861	12088	2718	845.53	376.02	752.78	0.9491	0.595	0.163	845532637	0.8903	0.8368	0.0789	0.0013	0.0296	0.9161	0	0.8945	0.9147	3865	98861	12088	5124	41628	2718	1939
AD-168-A	cDNA-6929-3-231017	3259		119678	12553	2816	865.51	346.62	770.59	0.9521	0.6	0.163	865508846	0.8903	0.839	0.0792	0.0013	0.0292	0.918	0	0.8975	0.9155	3259	119678	12553	5251	41954	2816	1970
AD-168-B	cDNA-6930-1-231017	2272	7428	167388	17275	3152	825.17	395.94	729.72	0.9494	0.614	0.155	825173525	0.8843	0.8378	0.0806	0.0012	0.0339	0.9191	0	0.8968	0.9155	2272	167388	17275	6252	39880	3152	2174
AD-168-B	cDNA-6930-2-231017	2313		168979	16381	3079	820.39	346.55	732.04	0.9557	0.616	0.154	820386259	0.8923	0.8447	0.0774	0.0014	0.0289	0.9242	0	0.902	0.9003	2313	168979	16381	5944	40421	3079	2083
AD-168-B	cDNA-6930-3-231017	2843		145335	14581	2836	877.43	374.35	777.33	0.9519	0.597	0.162	877428767	0.8859	0.8466	0.0822	0.0033	0.0286	0.932	0	0.9093	0.9114	2843	145335	14581	5179	41186	2836	1847
AD-169-A	cDNA-6944-1-231020	7351	23680	52323	4899	1638	903.11	294.35	823.98	0.9602	0.644	0.141	903114720	0.9124	0.8645	0.0666	0.0019	0.0191	0.9332	0	0.9165	0.9318	7351	52323	4899	3284	40095	1638	1357
AD-169-A	cDNA-6944-2-231020	8803		51092	4917	1632	973.18	280.81	891.6	0.9606	0.675	0.128	973183484	0.9162	0.8645	0.0638	0.0019	0.0182	0.9262	0	0.9098	0.9196	8803	51092	4917	3285	41225	1632	1346
AD-169-A	cDNA-6944-3-231020	7526		55768	4660	1605	937.39	324.34	855.54	0.965	0.666	0.133	937390233	0.9127	0.8624	0.0667	0.002	0.0186	0.9279	0	0.9108	0.9275	7526	55768	4660	3182	40425	1605	1342
AD-169-B	cDNA-6945-1-231020	9570	27368	44212	5038	1726	970.46	356.64	890.22	0.9609	0.66	0.135	970464650	0.9173	0.8672	0.0624	0.0019	0.0184	0.9279	0	0.9113	0.928	9570	44212	5038	3552	41746	1726	1480
AD-169-B	cDNA-6945-2-231020	9217		48081	5144	1748	1009.12	329.41	923.12	0.9551	0.659	0.135	1009116842	0.9148	0.8646	0.0637	0.0019	0.0196	0.9259	0	0.9113	0.9262	9217	48081	5144	3586	41765	1748	1489
AD-169-B	cDNA-6945-3-231020	8581		53372	5111	1737	1099.62	446.84	1005.46	0.9597	0.647	0.14	1099620946	0.9144	0.863	0.0641	0.002	0.0196	0.922	0	0.9062	0.9229	8581	53372	5111	3576	42142	1737	1473
AD-170-A	cDNA-6949-1-231022	6714	18422	70239	7120	2179	819.51	323.1	754.01	0.9636	0.792	0.077	819509796	0.9201	0.8678	0.0585	0.0018	0.0197	0.9221	0	0.9149	0.9182	6714	70239	7120	4576	40227	2179	1802
AD-170-A	cDNA-6949-2-231022	5786		90058	7815	2326	1017.9	353.63	934.25	0.9651	0.745	0.097	1017901936	0.9178	0.8664	0.0617	0.0017	0.0188	0.924	0	0.9153	0.9231	5786	90058	7815	4908	40949	2326	1896
AD-170-A	cDNA-6949-3-231022	5922		94695	8260	2374	1060.18	406.04	971.4	0.9608	0.761	0.092	1060182449	0.9163	0.8673	0.0614	0.0019	0.0204	0.9273	0	0.9139	0.9164	5922	94695	8260	5163	41671	2374	1969
AD-170-B	cDNA-6950-1-231022	6737	20943	79187	7729	2275	997.33	395.72	913.89	0.9578	0.749	0.094	997331269	0.9163	0.8656	0.0613	0.0019	0.0205	0.9265	0	0.9172	0.9163	6737	79187	7729	4878	41458	2275	1894
AD-170-B	cDNA-6950-2-231022	6986		82137	7625	2260	998.07	339.7	919.01	0.9643	0.78	0.082	998067683	0.9208	0.8697	0.0589	0.0019	0.0184	0.9313	0	0.9202	0.9254	6986	82137	7625	4787	41706	2260	1882
AD-170-B	cDNA-6950-3-231022	7220		71797	7202	2167	873.41	340.22	801.64	0.9567	0.759	0.09	873414592	0.9178	0.8656	0.0592	0.0022	0.0208	0.926	0	0.9061	0.9097	7220	71797	7202	4541	41879	2167	1804
AD-171-A	cDNA-6975-1-231027	7590	24311	45325	5215	1795	861.44	267.45	759.09	0.9563	0.546	0.179	861442282	0.8812	0.8216	0.0929	0.0045	0.0215	0.9171	0	0.9007	0.9192	7590	45325	5215	3404	43378	1795	1480
AD-171-A	cDNA-6975-2-231027	7907		46694	5736	1891	869.77	275.17	768.89	0.9495	0.584	0.164	869773583	0.884	0.8292	0.0861	0.0046	0.0252	0.9181	0	0.9012	0.9143	7907	46694	5736	3700	42967	1891	1559
AD-171-A	cDNA-6975-3-231027	8814		44328	6093	1936	789.78	319.47	703.91	0.953	0.657	0.131	789782351	0.8913	0.8204	0.0819	0.0016	0.0252	0.9037	0	0.8856	0.9151	8814	44328	6093	3832	42483	1936	1572
AD-171-B	cDNA-6976-1-231027	6729	18247	53420	6315	1969	812.64	330.44	712.67	0.9469	0.616	0.15	812644881	0.877	0.8129	0.0908	0.0018	0.0304	0.9066	0	0.8884	0.9042	6729	53420	6315	3780	42429	1969	1565
AD-171-B	cDNA-6976-2-231027	5599		68652	6016	1889	790.92	384.66	704.58	0.9547	0.643	0.138	790920393	0.8908	0.8153	0.0818	0.0032	0.0241	0.9018	0	0.8866	0.9106	5599	68652	6016	3574	40773	1889	1498
AD-171-B	cDNA-6976-3-231027	5919		80555	6296	1937	1022.86	332.65	910.8	0.951	0.628	0.147	1022863359	0.8904	0.8319	0.08	0.0035	0.0261	0.9173	0	0.8983	0.9223	5919	80555	6296	3800	41604	1937	1569
AD-172-A	cDNA-6977-1-231031	5280	10259	37006	5165	1645	557.8	305.77	477.17	0.9298	0.611	0.155	557798097	0.8555	0.8107	0.1047	0.0037	0.0361	0.9287	0	0.9114	0.8838	5280	37006	5165	2822	39036	1645	1178
AD-172-A	cDNA-6977-2-231031	4979		56624	5434	1690	770.1	338.76	669.47	0.94	0.603	0.157	770100469	0.8693	0.825	0.0955	0.0021	0.033	0.9238	0	0.9064	0.9103	4979	56624	5434	2996	39816	1690	1222
AD-172-B	cDNA-6978-1-231031	6388	11065	55746	5799	1832	825.49	318.25	713.01	0.9371	0.671	0.13	825485293	0.8637	0.8071	0.1014	0.0016	0.0332	0.9066	0	0.8828	0.8971	6388	55746	5799	3618	41278	1832	1492
AD-172-B	cDNA-6978-2-231031	4677		64086	5828	1858	681.83	278.3	593.46	0.9365	0.683	0.124	681829209	0.8704	0.8348	0.0938	0.0037	0.0321	0.9354	0	0.9167	0.904	4677	64086	5828	3708	39041	1858	1527
AD-173-A	cDNA-6994-1-231101	4327	8446	79518	5914	1930	1240.45	318.55	1107.48	0.9417	0.374	0.248	1240452776	0.8928	0.8532	0.0766	0.0041	0.0265	0.9182	0	0.9147	0.9181	4327	79518	5914	3562	40956	1930	1542
AD-173-A	cDNA-6994-2-231101	4119		80055	5970	1923	1250.35	327.61	1113.2	0.9385	0.349	0.259	1250350226	0.8903	0.8508	0.0778	0.004	0.0279	0.9178	0	0.9139	0.9153	4119	80055	5970	3430	40949	1923	1508
AD-173-B	cDNA-6995-1-231101	6139	13379	67352	5923	1978	1212.55	176.14	1081.81	0.9445	0.43	0.225	1212550385	0.8922	0.8543	0.076	0.004	0.0278	0.9239	0	0.9192	0.9219	6139	67352	5923	3839	42852	1978	1653
AD-173-B	cDNA-6995-2-231101	7240		65180	6669	2140	1444.86	342.25	1274.64	0.9328	0.413	0.231	1444864013	0.8822	0.8466	0.0778	0.0042	0.0358	0.9074	0	0.907	0.9094	7240	65180	6669	4158	44747	2140	1773
AD-174-A	cDNA-7016-1-231108	7876	22974	58685	5574	1832	1032.23	319.86	918.61	0.952	0.715	0.107	1032232050	0.8899	0.8463	0.0783	0.0027	0.0292	0.9162	0	0.9173	0.915	7876	58685	5574	3772	39437	1832	1522
AD-174-A	cDNA-7016-2-231108	7716		57911	5797	1863	1037.25	262.85	929.31	0.9517	0.702	0.113	1037249126	0.8959	0.8524	0.0744	0.0025	0.0272	0.9194	0	0.9209	0.9195	7716	57911	5797	3845	39445	1863	1530
AD-174-A	cDNA-7016-3-231108	7382		62091	5855	1872	1076.89	365.9	965.78	0.9545	0.694	0.115	1076894677	0.8968	0.8504	0.0746	0.0026	0.026	0.917	0	0.9163	0.9153	7382	62091	5855	3795	39928	1872	1532
AD-174-B	cDNA-7017-1-231108	8320	25176	63338	6436	2004	1049.04	321.98	941.38	0.9555	0.746	0.092	1049043780	0.8974	0.8541	0.0735	0.0026	0.0266	0.9179	0	0.9194	0.9176	8320	63338	6436	4198	40201	2004	1653
AD-174-B	cDNA-7017-2-231108	8274		66919	6444	2023	1080.45	285.9	969.17	0.9521	0.747	0.092	1080447678	0.897	0.8576	0.0727	0.0025	0.0278	0.9229	0	0.9237	0.9175	8274	66919	6444	4177	40399	2023	1670
AD-174-B	cDNA-7017-3-231108	8582		60185	6299	1988	1047.46	297.21	933.44	0.9484	0.729	0.098	1047460304	0.8911	0.8525	0.0757	0.0027	0.0305	0.9192	0	0.9195	0.9201	8582	60185	6299	4129	40469	1988	1641
AD-176-A	cDNA-7031-1-231111	13478	41728	58279	4252	1483	1334.55	327.12	1203.34	0.9691	0.829	0.059	1334549232	0.9017	0.8463	0.0752	0.0028	0.0204	0.9145	0	0.914	0.9107	13478	58279	4252	2690	42524	1483	1162
AD-176-A	cDNA-7031-2-231111	14519		46495	4276	1508	1158.26	247.17	1036.46	0.9658	0.82	0.062	1158264096	0.8948	0.8418	0.0796	0.0028	0.0228	0.9149	0	0.9164	0.9129	14519	46495	4276	2652	41817	1508	1176
AD-176-A	cDNA-7031-3-231111	13731		47988	4616	1569	1088.36	302.48	979.42	0.9632	0.829	0.059	1088360248	0.8999	0.846	0.0762	0.0025	0.0213	0.9195	0	0.921	0.9146	13731	47988	4616	2845	41017	1569	1229
AD-176-B	cDNA-7032-1-231111	17094	39671	43401	5452	1791	1150.8	270.31	1039.92	0.9654	0.847	0.052	1150798356	0.9036	0.8537	0.0734	0.0026	0.0203	0.9235	0	0.9242	0.9162	17094	43401	5452	3476	41604	1791	1456
AD-176-B	cDNA-7032-2-231111	8679		82979	6257	1955	1099.58	338.59	993.5	0.965	0.845	0.054	1099580614	0.9035	0.8521	0.0731	0.0027	0.0207	0.9196	0	0.9211	0.9148	8679	82979	6257	4101	40562	1955	1631
AD-176-B	cDNA-7032-3-231111	13898		52513	6030	1923	1158.79	321.8	1043.4	0.9573	0.831	0.06	1158793574	0.9004	0.8504	0.0755	0.0026	0.0215	0.9205	0	0.9217	0.9187	13898	52513	6030	3757	42379	1923	1554
AD-177-A	cDNA-7033-1-231112	5582	16858	89834	3829	1334	1057.58	314.8	924.2	0.9438	0.709	0.125	1057584776	0.8739	0.8325	0.0955	0.0031	0.0276	0.9182	0	0.9181	0.9109	5582	89834	3829	2619	38683	1334	1081
AD-177-A	cDNA-7033-2-231112	5358		94938	3955	1361	1036.91	302.25	916.68	0.951	0.719	0.122	1036909883	0.884	0.8389	0.0875	0.0029	0.0256	0.9166	0	0.9177	0.9136	5358	94938	3955	2697	38286	1361	1104
AD-177-A	cDNA-7033-3-231112	5918		79013	3836	1342	1037.58	315.96	906.01	0.9344	0.682	0.137	1037583986	0.8732	0.8322	0.094	0.003	0.0298	0.9153	0	0.9159	0.9115	5918	79013	3836	2639	38781	1342	1097
AD-177-B	cDNA-7034-1-231112	5632	15112	68285	3702	1338	988.66	399.86	858.84	0.9281	0.629	0.166	988664573	0.8687	0.8307	0.0974	0.0029	0.031	0.9172	0	0.9179	0.9168	5632	68285	3702	2368	38635	1338	1058
AD-177-B	cDNA-7034-2-231112	5287		81377	3911	1380	1043.74	338.04	901.1	0.9245	0.65	0.158	1043737744	0.8633	0.8259	0.1003	0.0029	0.0334	0.914	0	0.915	0.9148	5287	81377	3911	2513	38406	1380	1089
AD-177-B	cDNA-7034-3-231112	4193		109718	4083	1389	977.86	320.27	861.01	0.9499	0.704	0.141	977862666	0.8805	0.8339	0.0904	0.0028	0.0263	0.9127	0	0.9136	0.9137	4193	109718	4083	2579	37193	1389	1099
AD-178-A	cDNA-7038-1-231113	11926	31488	51616	4479	1498	1121.24	226.44	1010.21	0.962	0.82	0.062	1121236297	0.901	0.8473	0.0754	0.0021	0.0215	0.9172	0	0.9187	0.9194	11926	51616	4479	3059	41427	1498	1227
AD-178-A	cDNA-7038-2-231113	9890		68954	4268	1446	1197.02	179.75	1083.69	0.9671	0.822	0.061	1197024602	0.9053	0.848	0.0731	0.002	0.0196	0.9172	0	0.9185	0.9123	9890	68954	4268	3004	40451	1446	1200
AD-178-A	cDNA-7038-3-231113	9672		63431	4872	1576	1118.92	224.17	1008.7	0.9566	0.811	0.066	1118919913	0.9015	0.8452	0.0749	0.0021	0.0216	0.9147	0	0.9168	0.9152	9672	63431	4872	3280	41132	1576	1296
AD-178-B	cDNA-7039-1-231113	6571	19560	86444	4392	1436	1242.57	228.56	1114.03	0.9518	0.698	0.116	1242566503	0.8966	0.8451	0.0783	0.0021	0.023	0.9161	0	0.9182	0.9152	6571	86444	4392	2764	40069	1436	1112
AD-178-B	cDNA-7039-2-231113	7608		67567	4432	1454	1099.72	194.35	985.81	0.9537	0.711	0.111	1099721106	0.8964	0.8449	0.0791	0.002	0.0225	0.9191	0	0.9204	0.9188	7608	67567	4432	2785	39988	1454	1119
AD-178-B	cDNA-7039-3-231113	5381		90366	4547	1494	1082.61	217.44	972.38	0.9556	0.68	0.124	1082612462	0.8982	0.8466	0.0787	0.002	0.0211	0.9227	0	0.923	0.917	5381	90366	4547	2967	39741	1494	1179
AD-181-A	cDNA-8551-1-231207	8149	24101	61141	6404	2043	1203.61	307.34	1057.23	0.9262	0.638	0.14	1203608850	0.8784	0.8334	0.0917	0.0031	0.0268	0.924	0	0.9191	0.9008	8149	61141	6404	4287	42460	2043	1711
AD-181-A	cDNA-8551-2-231207	8155		58269	6364	2031	1209.61	293.94	1058.09	0.9186	0.62	0.147	1209606132	0.8747	0.8313	0.0933	0.0029	0.0291	0.9225	0	0.9175	0.8992	8155	58269	6364	4207	42478	2031	1705
AD-181-A	cDNA-8551-3-231207	7797		65799	6340	2038	1187.29	250.78	1046.07	0.9252	0.636	0.14	1187292447	0.8811	0.8417	0.089	0.0032	0.0267	0.933	0	0.9305	0.9042	7797	65799	6340	4202	42744	2038	1713
AD-181-B	cDNA-8552-1-231207	12344	34274	40549	5226	1763	1081.41	234.65	955.67	0.9269	0.744	0.102	1081405569	0.8837	0.8448	0.0879	0.0032	0.0252	0.9357	0	0.9334	0.9068	12344	40549	5226	3716	42664	1763	1504
AD-181-B	cDNA-8552-2-231207	10425		57393	5673	1833	1188.08	271.14	1057.66	0.9346	0.761	0.096	1188077972	0.8902	0.8462	0.0832	0.0029	0.0237	0.9252	0	0.9244	0.899	10425	57393	5673	4090	42215	1833	1582
AD-181-B	cDNA-8552-3-231207	11505		48398	5652	1840	1170.87	280.06	1035.03	0.9348	0.743	0.104	1170866126	0.884	0.8398	0.0874	0.0033	0.0254	0.9271	0	0.9205	0.8975	11505	48398	5652	4000	42813	1840	1567
AD-183-A	cDNA-8605-1-231213	9756	26983	38648	5395	1698	792.54	226.63	696.33	0.9318	0.783	0.082	792540080	0.8786	0.8321	0.0929	0.0022	0.0263	0.9252	0	0.9329	0.9167	9756	38648	5395	3460	39938	1698	1374
AD-183-A	cDNA-8605-2-231213	9001		54132	5691	1745	1029.77	310.09	889.15	0.9312	0.808	0.074	1029773589	0.8634	0.8154	0.1087	0.0028	0.025	0.9227	0	0.9293	0.9107	9001	54132	5691	3579	39925	1745	1401
AD-183-A	cDNA-8605-3-231213	8226		43617	5848	1808	848.96	311.07	724.28	0.9176	0.768	0.09	848958392	0.8531	0.8046	0.1161	0.0028	0.028	0.9163	0	0.9257	0.9093	8226	43617	5848	3678	40137	1808	1468
AD-183-B	cDNA-8606-1-231213	7351	22339	50746	5805	1783	871.7	307.13	757.7	0.9317	0.76	0.091	871696156	0.8692	0.8213	0.1039	0.0019	0.025	0.9202	0	0.929	0.914	7351	50746	5805	3695	39466	1783	1451
AD-183-B	cDNA-8606-2-231213	8120		44339	5645	1769	825.23	295.21	708.56	0.9149	0.744	0.096	825228486	0.8586	0.8172	0.1098	0.0027	0.0289	0.9232	0	0.9295	0.914	8120	44339	5645	3543	39681	1769	1431
AD-183-B	cDNA-8606-3-231213	6868		50479	5596	1741	859.92	263.31	739.75	0.9202	0.739	0.1	859918500	0.8603	0.8165	0.1089	0.0025	0.0283	0.9188	0	0.9274	0.9139	6868	50479	5596	3477	38900	1741	1399
AA-2	cDNA-1451-2-230308	6544	13599	58175	3503	1123	1340.91	398.71	1071	0.8939	0.621	0.171	1216941287	0.777	0.8004	0.147	0.0004	0.0755	0.9384	0	0.9306	0.8941	7055	48927	3357	2257	38786	1063	846
AA-2	cDNA-1451-1-230308	7055		48927	3357	1063	1216.94	501.05	945.61	0.8718	0.66	0.158	1340905689	0.7987	0.8051	0.1425	0.0004	0.0583	0.9364	0	0.9324	0.8961	6544	58175	3503	2296	38663	1123	884
AA-4	cDNA-1603-2-230402	8235	17651	71174	8368	1926	1067.79	540.63	964.63	0.9564	0.809	0.063	930227206	0.9019	0.8569	0.064	0.0035	0.0306	0.9348	0	0.9181	0.8955	9416	51938	7579	3918	41801	1792	1438
AA-4	cDNA-1603-1-230402	9416		51938	7579	1792	930.23	515.12	839	0.9547	0.813	0.062	1067788033	0.9034	0.8576	0.0631	0.0036	0.0299	0.9329	0	0.9239	0.8915	8235	71174	8368	4497	42370	1926	1543
AA-14	cDNA-4739-1-230809	5868	11459	74493	7255	1691	1081.17	344.8	912.67	0.908	0.716	0.113	1081165895	0.8442	0.8203	0.097	0.0043	0.0545	0.9007	0	0.8939	0.8704	5868	74493	7255	3776	42276	1691	1344
AA-14	cDNA-4739-2-230809	5591		63080	7149	1657	964.55	335.22	809.49	0.9043	0.693	0.122	964547451	0.8392	0.8203	0.0993	0.0046	0.0568	0.9072	0	0.899	0.8702	5591	63080	7149	3775	41857	1657	1331
AA-15	cDNA-4792-1-230823	8335	16746	55312	3248	1133	1248.92	283.32	1106.12	0.9673	0.533	0.179	1248915630	0.8857	0.8456	0.0897	0.0031	0.0216	0.9145	0	0.9072	0.9162	8335	55312	3248	2378	41862	1133	944
AA-15	cDNA-4792-2-230823	8411		61381	3706	1228	1359.43	298.84	1185.91	0.9503	0.513	0.193	1359431485	0.8724	0.8392	0.0959	0.0037	0.028	0.9165	0	0.9084	0.9154	8411	61381	3706	2807	43825	1228	1044
AA-18	cDNA-4888-1-230917	6423	12651	54778	7161	1411	788.48	303.97	686.29	0.9197	0.728	0.107	788483580	0.8704	0.8233	0.0905	0.0031	0.036	0.9052	0	0.909	0.8898	6423	54778	7161	3404	39542	1411	1131
AA-18	cDNA-4888-2-230917	6228		50857	7140	1488	723.68	287.11	628.1	0.9172	0.708	0.113	723678230	0.8679	0.8177	0.0936	0.0031	0.0353	0.9042	0	0.9075	0.8903	6228	50857	7140	3370	41613	1488	1186
Control-N11	cDNA-1687-2-230420	8192	16412	100343	13371	3178	1154.26	473.23	1033.96	0.9561	0.027	0.03	1560095130	0.9008	0.8855	0.0659	0.0004	0.033	0.9383	0	0.9354	0.913	8220	139705	13326	10208	40842	3180	2934
Control-N11	cDNA-1687-1-230420	8220		139705	13326	3180	1560.1	636.24	1405.32	0.9622	0.918	0.027	1154256362	0.8958	0.8862	0.0666	0.0004	0.0372	0.9445	0	0.9398	0.9154	8192	100343	13371	10224	40722	3178	2942
Control-N17	cDNA-4889-1-230919	11991	23678	43647	5682	1625	932.64	262.13	820.14	0.9433	0.849	0.058	932636516	0.8794	0.8356	0.0916	0.0035	0.0256	0.9209	0	0.9138	0.904	11991	43647	5682	3959	41664	1625	1343
Control-N17	cDNA-4889-2-230919	11687		50760	6130	1710	1030.81	276.36	903.91	0.9416	0.856	0.056	1030805926	0.8769	0.836	0.0922	0.0035	0.0274	0.9244	0	0.9167	0.9041	11687	50760	6130	4413	41573	1710	1441
Control-N19	cDNA-6907-1-231014	9458	29464	71398	5814	1878	1333.71	311.79	1199.08	0.9513	0.708	0.115	1333706440	0.8991	0.8641	0.0746	0.002	0.0243	0.92	0	0.9215	0.9134	9458	71398	5814	4002	43872	1878	1566
Control-N19	cDNA-6907-2-231014	10549		64447	6037	1949	1364.79	300.64	1229.26	0.9411	0.695	0.119	1364794251	0.9007	0.8646	0.0739	0.0019	0.0235	0.9205	0	0.9214	0.9127	10549	64447	6037	4176	44290	1949	1612
Control-N19	cDNA-6907-3-231014	9457		71372	6474	2032	1204.74	352.67	1085.37	0.9581	0.754	0.094	1204741256	0.9009	0.8597	0.0733	0.0019	0.0239	0.9156	0	0.9154	0.9124	9457	71372	6474	4601	43186	2032	1725

## Sheet: Table S4
Table S4. Cell-Type-Specific Gene Expression Profiles in Human Aortic Tissue
p_val	avg_log2FC	pct.1	pct.2	p_val_adj	cluster	gene
0	1.69672	0.736	0.123	0	Fibroblast	DCN
0	1.47199	0.737	0.072	0	Fibroblast	FBLN1
0	1.45899	0.728	0.075	0	Fibroblast	LUM
0	1.45676	0.942	0.198	0	Fibroblast	C1R
0	1.43603	0.796	0.114	0	Fibroblast	CCDC80
0	1.42023	0.902	0.2	0	Fibroblast	COL1A2
0	1.39328	0.982	0.416	0	Fibroblast	MGP
0	1.34439	0.894	0.175	0	Fibroblast	C1S
0	1.33133	0.784	0.139	0	Fibroblast	CFH
0	1.30341	0.833	0.194	0	Fibroblast	COL3A1
0	1.2558	0.862	0.159	0	Fibroblast	EFEMP1
0	1.24589	0.707	0.121	0	Fibroblast	IGFBP6
0	1.18713	0.869	0.208	0	Fibroblast	AEBP1
0	1.18525	0.591	0.106	0	Fibroblast	SERPINF1
0	1.18378	0.691	0.122	0	Fibroblast	COL1A1
0	1.14529	0.774	0.141	0	Fibroblast	FSTL1
0	1.13581	0.773	0.125	0	Fibroblast	OGN
0	1.13342	0.768	0.133	0	Fibroblast	PRELP
0	1.13144	0.974	0.381	0	Fibroblast	IGFBP7
0	1.12661	0.848	0.241	0	Fibroblast	BGN
0	1.12652	0.854	0.212	0	Fibroblast	NNMT
0	1.1184	0.898	0.281	0	Fibroblast	SERPING1
0	1.11283	0.484	0.031	0	Fibroblast	SFRP2
0	1.10658	0.619	0.099	0	Fibroblast	ADH1B
0	1.08882	0.693	0.111	0	Fibroblast	FBN1
0	1.07893	0.867	0.27	0	Fibroblast	VCAN
0	1.06896	0.68	0.08	0	Fibroblast	PCOLCE
0	1.05817	0.762	0.165	0	Fibroblast	COL14A1
0	1.04707	0.933	0.317	0	Fibroblast	SPARC
0	1.04217	0.77	0.153	0	Fibroblast	COL6A2
0	1.03368	0.344	0.042	0	Fibroblast	PLA2G2A
0	1.01308	0.718	0.201	0	Fibroblast	GPX3
0	1.00936	0.612	0.078	0	Fibroblast	MMP2
0	0.991405	0.936	0.535	0	Fibroblast	GSN
0	0.98715	0.71	0.132	0	Fibroblast	PLAC9
0	0.985087	0.46	0.125	0	Fibroblast	C3
0	0.974754	0.801	0.25	0	Fibroblast	CLU
0	0.972999	0.709	0.132	0	Fibroblast	COL6A1
0	0.971291	0.574	0.05	0	Fibroblast	FBLN2
0	0.968143	0.642	0.162	0	Fibroblast	CXCL12
0	0.963152	0.395	0.027	0	Fibroblast	MFAP5
0	0.951728	0.425	0.06	0	Fibroblast	APOD
0	0.935251	0.745	0.18	0	Fibroblast	CYBRD1
0	0.932589	0.721	0.249	0	Fibroblast	IGFBP4
0	0.926534	0.405	0.192	0	Fibroblast	CFD
0	0.921483	0.895	0.303	0	Fibroblast	SPARCL1
0	0.909871	0.557	0.059	0	Fibroblast	COL6A3
0	0.903379	0.66	0.132	0	Fibroblast	THBS2
0	0.889864	0.651	0.13	0	Fibroblast	MFAP4
0	0.889587	0.581	0.064	0	Fibroblast	ISLR
0	0.884025	0.961	0.577	0	Fibroblast	TIMP1
0	0.883689	0.607	0.071	0	Fibroblast	PDGFRA
0	0.882875	0.499	0.039	0	Fibroblast	ABI3BP
0	0.87986	0.391	0.049	0	Fibroblast	C7
0	0.879346	0.484	0.042	0	Fibroblast	DPT
0	0.873708	0.575	0.124	0	Fibroblast	LTBP2
0	0.868559	0.681	0.163	0	Fibroblast	LTBP1
0	0.866285	0.588	0.107	0	Fibroblast	SULF1
0	0.849472	0.651	0.182	0	Fibroblast	TIMP3
0	0.847379	0.299	0.021	0	Fibroblast	CXCL14
0	0.839295	0.575	0.069	0	Fibroblast	MXRA8
0	0.838423	0.84	0.357	0	Fibroblast	LRP1
0	0.829197	0.447	0.027	0	Fibroblast	ABCA8
0	0.822096	0.583	0.1	0	Fibroblast	FMOD
0	0.82046	0.555	0.169	0	Fibroblast	IGFBP5
0	0.819423	0.527	0.055	0	Fibroblast	CTSK
0	0.815115	0.535	0.085	0	Fibroblast	AKR1C1
0	0.813826	0.559	0.092	0	Fibroblast	PTGIS
0	0.808521	0.568	0.093	0	Fibroblast	PRRX1
0	0.808011	0.679	0.168	0	Fibroblast	CPE
0	0.80753	0.505	0.07	0	Fibroblast	ITGBL1
0	0.801438	0.698	0.194	0	Fibroblast	NUPR1
0	0.800277	0.353	0.013	0	Fibroblast	SCARA5
0	0.794954	0.632	0.144	0	Fibroblast	S100A13
0	0.794931	0.747	0.217	0	Fibroblast	MFGE8
0	0.789128	0.605	0.113	0	Fibroblast	FBLN5
0	0.779287	0.479	0.047	0	Fibroblast	OMD
0	0.769134	0.415	0.024	0	Fibroblast	PODN
0	0.763402	0.486	0.061	0	Fibroblast	LAMA2
0	0.761544	0.853	0.272	0	Fibroblast	CALD1
0	0.75368	0.385	0.037	0	Fibroblast	SFRP4
0	0.752365	0.453	0.073	0	Fibroblast	PCOLCE2
0	0.751464	0.884	0.43	0	Fibroblast	FN1
0	0.736906	0.737	0.301	0	Fibroblast	ID3
0	0.73616	0.301	0.016	0	Fibroblast	PI16
0	0.73329	0.542	0.105	0	Fibroblast	LTBP4
0	0.727207	0.483	0.071	0	Fibroblast	MEDAG
0	0.726339	0.515	0.098	0	Fibroblast	LAMB1
0	0.722755	0.727	0.231	0	Fibroblast	SELENOM
0	0.718931	0.518	0.112	0	Fibroblast	AKAP12
0	0.715621	0.963	0.563	0	Fibroblast	IFITM3
0	0.710085	0.54	0.156	0	Fibroblast	DKK3
0	0.705773	0.355	0.038	0	Fibroblast	RARRES1
0	0.699053	0.59	0.155	0	Fibroblast	NFIB
0	0.698286	0.456	0.092	0	Fibroblast	FMO2
0	0.689155	0.6	0.16	0	Fibroblast	CRYAB
0	0.689086	0.447	0.115	0	Fibroblast	C12orf60
0	0.687599	0.448	0.104	0	Fibroblast	MT1M
0	0.68327	0.638	0.196	0	Fibroblast	SPTBN1
0	0.683232	0.565	0.15	0	Fibroblast	NBL1
0	0.681556	0.462	0.071	0	Fibroblast	COL5A2
0	0.681195	0.557	0.115	0	Fibroblast	PDGFRB
0	0.681047	0.36	0.076	0	Fibroblast	IGFBP3
0	0.677963	0.552	0.13	0	Fibroblast	ANTXR1
0	0.669393	0.556	0.179	0	Fibroblast	MT1E
0	0.662037	0.439	0.081	0	Fibroblast	ELN
0	0.661537	0.825	0.39	0	Fibroblast	C12orf57
0	0.659168	0.538	0.137	0	Fibroblast	LHFPL6
0	0.659024	0.546	0.151	0	Fibroblast	ADD3
0	0.65447	0.577	0.236	0	Fibroblast	MT1X
0	0.652189	0.844	0.509	0	Fibroblast	MT2A
0	0.652065	0.327	0.014	0	Fibroblast	HTRA3
0	0.650982	0.369	0.083	0	Fibroblast	CP
0	0.644794	0.48	0.112	0	Fibroblast	PRSS23
0	0.641523	0.42	0.053	0	Fibroblast	OLFML3
0	0.638377	0.387	0.1	0	Fibroblast	CRLF1
0	0.636033	0.769	0.3	0	Fibroblast	TAGLN
0	0.634277	0.481	0.107	0	Fibroblast	DDR2
0	0.625774	0.338	0.021	0	Fibroblast	GAS1
0	0.611411	0.359	0.022	0	Fibroblast	ABCA6
0	0.611325	0.365	0.042	0	Fibroblast	SRPX
0	0.60815	0.298	0.052	0	Fibroblast	IGF1
0	0.607753	0.37	0.03	0	Fibroblast	LOX
0	0.607539	0.531	0.138	0	Fibroblast	DPYSL3
0	0.606507	0.638	0.215	0	Fibroblast	MXRA7
0	0.606232	0.469	0.095	0	Fibroblast	CTSF
0	0.599222	0.725	0.269	0	Fibroblast	CAVIN1
0	0.599157	0.318	0.032	0	Fibroblast	SERPINE2
0	0.597542	0.41	0.079	0	Fibroblast	RARRES2
0	0.597497	0.335	0.05	0	Fibroblast	MGST1
0	0.595828	0.628	0.259	0	Fibroblast	PMP22
0	0.592745	0.369	0.053	0	Fibroblast	AKR1C2
0	0.592553	0.534	0.14	0	Fibroblast	SOD3
0	0.581168	0.292	0.046	0	Fibroblast	STEAP4
0	0.580064	0.4	0.097	0	Fibroblast	COL8A1
0	0.57642	0.319	0.024	0	Fibroblast	MEG3
0	0.573321	0.481	0.146	0	Fibroblast	ADAMTS1
0	0.573121	0.936	0.658	0	Fibroblast	CST3
0	0.5729	0.322	0.018	0	Fibroblast	PDGFRL
0	0.572733	0.812	0.432	0	Fibroblast	EID1
0	0.571432	0.274	0.04	0	Fibroblast	AGT
0	0.567193	0.536	0.165	0	Fibroblast	MAP1B
0	0.564906	0.405	0.127	0	Fibroblast	ITM2A
0	0.56191	0.215	0.018	0	Fibroblast	COMP
0	0.557712	0.563	0.209	0	Fibroblast	SERPINH1
0	0.557219	0.445	0.092	0	Fibroblast	NFIX
0	0.555259	0.663	0.312	0	Fibroblast	PLPP3
0	0.554575	0.452	0.124	0	Fibroblast	SMOC2
0	0.549528	0.48	0.137	0	Fibroblast	FGFR1
0	0.549254	0.419	0.154	0	Fibroblast	TGM2
0	0.548886	0.834	0.495	0	Fibroblast	TIMP2
0	0.546406	0.55	0.211	0	Fibroblast	C11orf96
0	0.543827	0.349	0.041	0	Fibroblast	COL5A1
0	0.543164	0.358	0.069	0	Fibroblast	CRISPLD2
0	0.541165	0.558	0.228	0	Fibroblast	NUCB2
0	0.540705	0.551	0.2	0	Fibroblast	PRDX4
0	0.54035	0.402	0.144	0	Fibroblast	IGFBP2
0	0.537064	0.326	0.027	0	Fibroblast	SLIT2
0	0.536648	0.282	0.017	0	Fibroblast	CHRDL1
0	0.53664	0.362	0.066	0	Fibroblast	GGT5
0	0.534688	0.491	0.175	0	Fibroblast	NFIA
0	0.534339	0.32	0.06	0	Fibroblast	TSHZ2
0	0.532573	0.668	0.308	0	Fibroblast	IL6ST
0	0.530029	0.219	0.014	0	Fibroblast	SLPI
0	0.526221	0.535	0.177	0	Fibroblast	FHL1
0	0.525898	0.453	0.128	0	Fibroblast	LGALS3BP
0	0.524158	0.306	0.032	0	Fibroblast	FGF7
0	0.523628	0.392	0.083	0	Fibroblast	EMILIN1
0	0.521563	0.491	0.151	0	Fibroblast	TFPI
0	0.519513	0.482	0.159	0	Fibroblast	COL4A1
0	0.518812	0.742	0.386	0	Fibroblast	CD59
0	0.517678	0.447	0.118	0	Fibroblast	LTBP3
0	0.517167	0.375	0.081	0	Fibroblast	ALDH1A1
0	0.51693	0.402	0.083	0	Fibroblast	PPIC
0	0.51629	0.377	0.052	0	Fibroblast	GLT8D2
0	0.514582	0.476	0.159	0	Fibroblast	LIMA1
0	0.51389	0.378	0.067	0	Fibroblast	ECM2
0	0.513772	0.42	0.139	0	Fibroblast	GEM
0	0.508905	0.331	0.081	0	Fibroblast	CYP1B1
0	0.508733	0.451	0.128	0	Fibroblast	LAMB2
0	0.507938	0.392	0.068	0	Fibroblast	SGCE
0	0.507685	0.384	0.106	0	Fibroblast	SLC39A14
0	0.506763	0.298	0.069	0	Fibroblast	ACKR3
0	0.505965	0.513	0.206	0	Fibroblast	DST
0	0.502426	0.562	0.216	0	Fibroblast	BEX3
0	0.502023	0.385	0.065	0	Fibroblast	FKBP10
0	0.501066	0.41	0.095	0	Fibroblast	IL33
0	0.500793	0.436	0.13	0	Fibroblast	MYH10
0	0.499338	0.268	0.059	0	Fibroblast	TNFRSF11B
0	0.497419	0.269	0.02	0	Fibroblast	CD248
0	0.497193	0.27	0.012	0	Fibroblast	ABCA9
0	0.494962	0.838	0.442	0	Fibroblast	DSTN
0	0.494539	0.336	0.05	0	Fibroblast	CDH11
0	0.493606	0.353	0.082	0	Fibroblast	PROCR
0	0.493239	0.463	0.155	0	Fibroblast	WWTR1
0	0.492908	0.326	0.05	0	Fibroblast	SNED1
0	0.490653	0.898	0.609	0	Fibroblast	IFITM2
0	0.489298	0.414	0.109	0	Fibroblast	PLPP1
0	0.488756	0.5	0.21	0	Fibroblast	EMP1
0	0.487613	0.621	0.302	0	Fibroblast	CALU
0	0.485735	0.37	0.065	0	Fibroblast	RCN3
0	0.485233	0.385	0.074	0	Fibroblast	EFEMP2
0	0.479972	0.282	0.031	0	Fibroblast	TNXB
0	0.477813	0.466	0.142	0	Fibroblast	CNN3
0	0.47755	0.35	0.091	0	Fibroblast	APOL1
0	0.477017	0.273	0.032	0	Fibroblast	THY1
0	0.476524	0.369	0.083	0	Fibroblast	CPXM2
0	0.474305	0.694	0.28	0	Fibroblast	TPM2
0	0.473759	0.325	0.07	0	Fibroblast	F2R
0	0.472357	0.433	0.157	0	Fibroblast	UACA
0	0.470743	0.826	0.563	0	Fibroblast	PPIB
0	0.468348	0.294	0.052	0	Fibroblast	CD34
0	0.466225	0.347	0.069	0	Fibroblast	LAMA4
0	0.465784	0.465	0.157	0	Fibroblast	PAM
0	0.465611	0.312	0.049	0	Fibroblast	PDGFD
0	0.465242	0.255	0.035	0	Fibroblast	SFRP1
0	0.461698	0.39	0.106	0	Fibroblast	AKR1C3
0	0.457988	0.399	0.112	0	Fibroblast	LAMC1
0	0.457776	0.513	0.191	0	Fibroblast	PLS3
0	0.457623	0.366	0.121	0	Fibroblast	C1QTNF1
0	0.457454	0.322	0.063	0	Fibroblast	NID1
0	0.457417	0.35	0.072	0	Fibroblast	OSMR
0	0.456806	0.629	0.329	0	Fibroblast	TGFBR2
0	0.455894	0.373	0.095	0	Fibroblast	SPRY1
0	0.454974	0.396	0.115	0	Fibroblast	CYB5A
0	0.454037	0.284	0.037	0	Fibroblast	COL12A1
0	0.453684	0.428	0.142	0	Fibroblast	PDLIM3
0	0.453584	0.361	0.087	0	Fibroblast	RBMS3
0	0.450667	0.662	0.246	0	Fibroblast	MYL9
0	0.45058	0.421	0.14	0	Fibroblast	IL1R1
0	0.449624	0.48	0.162	0	Fibroblast	COX7A1
0	0.449075	0.284	0.059	0	Fibroblast	ASPN
0	0.448823	0.471	0.158	0	Fibroblast	KANK2
0	0.447744	0.322	0.042	0	Fibroblast	GPX8
0	0.447169	0.452	0.164	0	Fibroblast	COL4A2
0	0.446851	0.277	0.031	0	Fibroblast	SPOCK1
0	0.446552	0.599	0.245	0	Fibroblast	TPM1
0	0.445225	0.328	0.087	0	Fibroblast	TGFBR3
0	0.444986	0.326	0.057	0	Fibroblast	LINC00632
0	0.443875	0.284	0.026	0	Fibroblast	BICC1
0	0.443721	0.539	0.225	0	Fibroblast	PALLD
0	0.443157	0.313	0.054	0	Fibroblast	GPC6
0	0.442653	0.489	0.213	0	Fibroblast	METTL7A
0	0.441404	0.234	0.072	0	Fibroblast	POSTN
0	0.43747	0.462	0.174	0	Fibroblast	REXO2
0	0.436392	0.336	0.077	0	Fibroblast	SLIT3
0	0.432901	0.669	0.368	0	Fibroblast	APP
0	0.43215	0.367	0.09	0	Fibroblast	BDH2
0	0.430883	0.194	0.019	0	Fibroblast	PTGDS
0	0.430164	0.344	0.095	0	Fibroblast	RND3
0	0.427555	0.568	0.277	0	Fibroblast	NENF
0	0.427551	0.29	0.062	0	Fibroblast	PLAT
0	0.42737	0.237	0.015	0	Fibroblast	SVEP1
0	0.425262	0.352	0.103	0	Fibroblast	ID4
0	0.424536	0.321	0.047	0	Fibroblast	TMEM98
0	0.424471	0.511	0.23	0	Fibroblast	VKORC1
0	0.424232	0.245	0.021	0	Fibroblast	SPON1
0	0.422929	0.377	0.116	0	Fibroblast	FOXC1
0	0.421959	0.365	0.102	0	Fibroblast	ZCCHC24
0	0.421839	0.387	0.114	0	Fibroblast	BACE2
0	0.420135	0.278	0.03	0	Fibroblast	MFAP2
0	0.417765	0.976	0.785	0	Fibroblast	S100A6
0	0.415601	0.285	0.039	0	Fibroblast	COL16A1
0	0.415522	0.495	0.216	0	Fibroblast	ADI1
0	0.414764	0.529	0.243	0	Fibroblast	TCEAL9
0	0.413804	0.556	0.265	0	Fibroblast	CYB5R3
0	0.413642	0.341	0.077	0	Fibroblast	COPZ2
0	0.412624	0.205	0.044	0	Fibroblast	CYTL1
0	0.412288	0.733	0.46	0	Fibroblast	TMEM59
0	0.412081	0.393	0.123	0	Fibroblast	GSTM3
0	0.411711	0.52	0.247	0	Fibroblast	TCF4
0	0.411276	0.498	0.228	0	Fibroblast	LY6E
0	0.406827	0.347	0.127	0	Fibroblast	FRZB
0	0.406814	0.514	0.239	0	Fibroblast	ATRAID
0	0.40635	0.334	0.082	0	Fibroblast	NT5E
0	0.406094	0.303	0.07	0	Fibroblast	CLMP
0	0.405915	0.381	0.117	0	Fibroblast	MPZL1
0	0.405777	0.406	0.152	0	Fibroblast	SMIM14
0	0.405008	0.329	0.089	0	Fibroblast	EPHX1
0	0.404557	0.662	0.364	0	Fibroblast	CD151
0	0.403955	0.4	0.121	0	Fibroblast	HSPG2
0	0.402768	0.569	0.3	0	Fibroblast	KDELR2
0	0.402182	0.273	0.053	0	Fibroblast	NTRK2
0	0.401871	0.248	0.044	0	Fibroblast	GALNT15
0	0.401368	0.457	0.232	0	Fibroblast	GAS6
0	0.399348	0.252	0.028	0	Fibroblast	STEAP1
0	0.399014	0.242	0.028	0	Fibroblast	F10
0	0.398681	0.323	0.1	0	Fibroblast	EDIL3
0	0.39847	0.39	0.132	0	Fibroblast	PROS1
0	0.398279	0.496	0.254	0	Fibroblast	FGL2
0	0.398169	0.736	0.483	0	Fibroblast	SSR4
0	0.396166	0.322	0.09	0	Fibroblast	EBF1
0	0.395591	0.271	0.069	0	Fibroblast	SEMA3C
0	0.395292	0.3	0.073	0	Fibroblast	PLOD2
0	0.394298	0.346	0.097	0	Fibroblast	SH3D19
0	0.392699	0.398	0.138	0	Fibroblast	RCN1
0	0.392459	0.85	0.598	0	Fibroblast	LAPTM4A
0	0.388787	0.463	0.191	0	Fibroblast	RAB34
0	0.386745	0.945	0.758	0	Fibroblast	ITM2B
0	0.386323	0.332	0.09	0	Fibroblast	FXYD1
0	0.386121	0.242	0.051	0	Fibroblast	PTN
0	0.38548	0.363	0.195	0	Fibroblast	SERPINE1
0	0.385276	0.243	0.027	0	Fibroblast	FAP
0	0.38518	0.377	0.123	0	Fibroblast	GNG12
0	0.384124	0.473	0.223	0	Fibroblast	ITGB5
0	0.383988	0.346	0.105	0	Fibroblast	GJA1
0	0.383053	0.268	0.034	0	Fibroblast	CERCAM
0	0.382757	0.203	0.054	0	Fibroblast	TNC
0	0.382715	0.668	0.412	0	Fibroblast	TMEM258
0	0.382152	0.31	0.087	0	Fibroblast	UGDH
0	0.381888	0.392	0.152	0	Fibroblast	CKAP4
0	0.380004	0.413	0.136	0	Fibroblast	GNG11
0	0.379451	0.782	0.514	0	Fibroblast	PEBP1
0	0.378629	0.277	0.05	0	Fibroblast	ECM1
0	0.378108	0.327	0.081	0	Fibroblast	FEZ1
0	0.378011	0.345	0.104	0	Fibroblast	FAM114A1
0	0.377737	0.558	0.305	0	Fibroblast	SEC31A
0	0.375759	0.333	0.103	0	Fibroblast	SSPN
0	0.375216	0.218	0.014	0	Fibroblast	BOC
0	0.3751	0.424	0.165	0	Fibroblast	FERMT2
0	0.375023	0.888	0.667	0	Fibroblast	CD81
0	0.375	0.697	0.453	0	Fibroblast	CEBPD
0	0.374884	0.333	0.09	0	Fibroblast	PARVA
0	0.374627	0.496	0.25	0	Fibroblast	NFIC
0	0.374434	0.77	0.523	0	Fibroblast	GSTP1
0	0.37442	0.481	0.22	0	Fibroblast	ADH5
0	0.373981	0.585	0.316	0	Fibroblast	HTRA1
0	0.373621	0.553	0.31	0	Fibroblast	RRBP1
0	0.373403	0.404	0.176	0	Fibroblast	TM4SF1
0	0.371597	0.299	0.063	0	Fibroblast	PLSCR4
0	0.368553	0.534	0.268	0	Fibroblast	ESD
0	0.367676	0.307	0.07	0	Fibroblast	NDN
0	0.367349	0.499	0.253	0	Fibroblast	GLG1
0	0.365807	0.215	0.013	0	Fibroblast	AOX1
0	0.365399	0.325	0.087	0	Fibroblast	SGCB
0	0.364902	0.402	0.137	0	Fibroblast	CAVIN3
0	0.364586	0.257	0.056	0	Fibroblast	OAF
0	0.362529	0.19	0.009	0	Fibroblast	ABCA10
0	0.362497	0.248	0.052	0	Fibroblast	COL15A1
0	0.361973	0.224	0.026	0	Fibroblast	FLRT2
0	0.360002	0.217	0.025	0	Fibroblast	DCLK1
0	0.359699	0.414	0.172	0	Fibroblast	EMP2
0	0.359221	0.469	0.228	0	Fibroblast	EPB41L2
0	0.358783	0.576	0.333	0	Fibroblast	HDLBP
0	0.357554	0.245	0.047	0	Fibroblast	FHL2
0	0.357105	0.619	0.374	0	Fibroblast	RABAC1
0	0.356608	0.218	0.043	0	Fibroblast	MT1A
0	0.355522	0.735	0.46	0	Fibroblast	SELENOW
0	0.354196	0.269	0.065	0	Fibroblast	PCDHGA1
0	0.353331	0.271	0.069	0	Fibroblast	HSPB8
0	0.352632	0.426	0.182	0	Fibroblast	PRDX2
0	0.351614	0.266	0.056	0	Fibroblast	VASN
0	0.350408	0.727	0.496	0	Fibroblast	RPS27L
0	0.349722	0.235	0.041	0	Fibroblast	LRRC17
0	0.348191	0.237	0.038	0	Fibroblast	MSX1
0	0.347885	0.611	0.365	0	Fibroblast	CRTAP
0	0.347643	0.255	0.055	0	Fibroblast	RBP1
0	0.346359	0.239	0.033	0	Fibroblast	CHPF
0	0.346276	0.366	0.139	0	Fibroblast	SVIL
0	0.345779	0.278	0.06	0	Fibroblast	P4HA2
0	0.344719	0.213	0.032	0	Fibroblast	GFPT2
0	0.343775	0.272	0.052	0	Fibroblast	FKBP7
0	0.343205	0.478	0.24	0	Fibroblast	KRT10
0	0.342887	0.304	0.08	0	Fibroblast	CTTN
0	0.341716	0.284	0.077	0	Fibroblast	PBX1
0	0.341501	0.319	0.128	0	Fibroblast	MYO1D
0	0.341439	0.275	0.058	0	Fibroblast	PRRX2
0	0.341301	0.231	0.028	0	Fibroblast	GXYLT2
0	0.34056	0.238	0.039	0	Fibroblast	ANGPTL2
0	0.340471	0.171	0.021	0	Fibroblast	DIO2
0	0.339828	0.514	0.279	0	Fibroblast	LRPAP1
0	0.339148	0.335	0.116	0	Fibroblast	ENAH
0	0.338799	0.387	0.2	0	Fibroblast	UAP1
0	0.338073	0.247	0.05	0	Fibroblast	DBN1
0	0.337792	0.275	0.067	0	Fibroblast	C1RL
0	0.337521	0.253	0.043	0	Fibroblast	LARP6
0	0.33721	0.189	0.01	0	Fibroblast	HSD11B1
0	0.336901	0.379	0.172	0	Fibroblast	CCPG1
0	0.336857	0.303	0.091	0	Fibroblast	PHLDB1
0	0.336795	0.339	0.133	0	Fibroblast	NEGR1
0	0.336701	0.79	0.558	0	Fibroblast	ITGB1
0	0.335873	0.23	0.036	0	Fibroblast	ADAMTSL3
0	0.335332	0.553	0.316	0	Fibroblast	H2AFJ
0	0.332977	0.703	0.495	0	Fibroblast	GPX4
0	0.330503	0.172	0.016	0	Fibroblast	GAP43
0	0.330388	0.238	0.034	0	Fibroblast	TMEM45A
0	0.32911	0.288	0.092	0	Fibroblast	ABLIM1
0	0.329066	0.394	0.185	0	Fibroblast	AQP1
0	0.328815	0.242	0.05	0	Fibroblast	FIBIN
0	0.328419	0.395	0.18	0	Fibroblast	TSPAN4
0	0.327796	0.262	0.079	0	Fibroblast	NDUFA4L2
0	0.327544	0.767	0.519	0	Fibroblast	YBX3
0	0.326806	0.471	0.252	0	Fibroblast	DPYSL2
0	0.326139	0.592	0.396	0	Fibroblast	CD9
0	0.326023	0.531	0.353	0	Fibroblast	ENG
0	0.325685	0.31	0.096	0	Fibroblast	TNS2
0	0.32446	0.423	0.21	0	Fibroblast	ALDH2
0	0.324219	0.217	0.037	0	Fibroblast	FAT4
0	0.324206	0.4	0.18	0	Fibroblast	GINM1
0	0.323843	0.313	0.112	0	Fibroblast	NAV1
0	0.321519	0.435	0.235	0	Fibroblast	VEGFB
0	0.321324	0.376	0.162	0	Fibroblast	TMEM43
0	0.320948	0.552	0.297	0	Fibroblast	GPNMB
0	0.320394	0.318	0.132	0	Fibroblast	FBLIM1
0	0.319064	0.422	0.21	0	Fibroblast	SCPEP1
0	0.316603	0.409	0.193	0	Fibroblast	PPA1
0	0.315738	0.258	0.069	0	Fibroblast	HSPB6
0	0.315536	0.191	0.031	0	Fibroblast	GPC3
0	0.315258	0.353	0.143	0	Fibroblast	PDLIM2
0	0.314184	0.356	0.16	0	Fibroblast	MMP14
0	0.313998	0.337	0.14	0	Fibroblast	PCYOX1
0	0.313899	0.263	0.079	0	Fibroblast	PLAGL1
0	0.313754	0.525	0.305	0	Fibroblast	LEPROT
0	0.31192	0.174	0.024	0	Fibroblast	KCNT2
0	0.311565	0.316	0.11	0	Fibroblast	NCKAP1
0	0.3104	0.187	0.033	0	Fibroblast	CTHRC1
0	0.310004	0.214	0.032	0	Fibroblast	SNAI2
0	0.309793	0.273	0.113	0	Fibroblast	CDH13
0	0.309245	0.337	0.142	0	Fibroblast	COLEC12
0	0.308646	0.165	0.01	0	Fibroblast	MXRA5
0	0.30811	0.406	0.19	0	Fibroblast	PID1
0	0.30797	0.215	0.033	0	Fibroblast	LOXL1
0	0.307853	0.622	0.403	0	Fibroblast	DAD1
0	0.307815	0.209	0.031	0	Fibroblast	CFB
0	0.307745	0.73	0.509	0	Fibroblast	NUCKS1
0	0.307501	0.98	0.835	0	Fibroblast	CD63
0	0.30724	0.489	0.272	0	Fibroblast	SDF4
0	0.307197	0.381	0.187	0	Fibroblast	ZBTB20
0	0.30661	0.533	0.306	0	Fibroblast	TCEAL4
0	0.305674	0.246	0.055	0	Fibroblast	SELENBP1
0	0.305541	0.288	0.097	0	Fibroblast	MAGED1
0	0.304486	0.495	0.282	0	Fibroblast	TSC22D1
0	0.304474	0.44	0.234	0	Fibroblast	SELENOS
0	0.303491	0.218	0.033	0	Fibroblast	TPBG
0	0.303057	0.686	0.466	0	Fibroblast	OST4
0	0.302694	0.313	0.13	0	Fibroblast	RHOBTB3
0	0.302244	0.258	0.07	0	Fibroblast	CSF1
0	0.302033	0.198	0.038	0	Fibroblast	F3
0	0.30176	0.165	0.019	0	Fibroblast	ADAMTS5
0	0.301541	0.188	0.013	0	Fibroblast	SRPX2
0	0.301313	0.536	0.325	0	Fibroblast	GABARAPL2
0	0.300964	0.514	0.3	0	Fibroblast	BSG
0	0.300611	0.199	0.025	0	Fibroblast	PCDH18
0	0.300037	0.203	0.027	0	Fibroblast	BMP4
0	0.299725	0.344	0.141	0	Fibroblast	PGRMC2
0	0.299647	0.321	0.123	0	Fibroblast	FAM3C
0	0.299529	0.323	0.137	0	Fibroblast	PXDC1
0	0.298345	0.286	0.103	0	Fibroblast	AK1
0	0.297729	0.368	0.165	0	Fibroblast	ARL1
0	0.297284	0.267	0.073	0	Fibroblast	S100A16
0	0.297112	0.251	0.071	0	Fibroblast	RNASE4
0	0.296399	0.256	0.08	0	Fibroblast	APOL3
0	0.295254	0.239	0.051	0	Fibroblast	LPAR1
0	0.294324	0.231	0.058	0	Fibroblast	PXDN
0	0.292602	0.211	0.038	0	Fibroblast	EGFR
0	0.292315	0.153	0.01	0	Fibroblast	AC080038.1
0	0.292307	0.249	0.069	0	Fibroblast	TMEM204
0	0.292084	0.429	0.22	0	Fibroblast	MAGED2
0	0.29158	0.497	0.294	0	Fibroblast	PPDPF
0	0.291394	0.458	0.266	0	Fibroblast	KLF9
0	0.29123	0.211	0.046	0	Fibroblast	CRISPLD1
0	0.290767	0.423	0.214	0	Fibroblast	VAMP5
0	0.29076	0.352	0.168	0	Fibroblast	ID1
0	0.289033	0.182	0.02	0	Fibroblast	OSR1
0	0.288828	0.719	0.495	0	Fibroblast	LGALS3
0	0.288085	0.72	0.524	0	Fibroblast	ARL6IP5
0	0.287513	0.39	0.195	0	Fibroblast	CDK2AP1
0	0.287386	0.686	0.473	0	Fibroblast	PARK7
0	0.287241	0.34	0.136	0	Fibroblast	NR2F2
0	0.28633	0.523	0.316	0	Fibroblast	PHPT1
0	0.285204	0.634	0.433	0	Fibroblast	PRDX6
0	0.284978	0.274	0.098	0	Fibroblast	NFYB
0	0.284932	0.249	0.066	0	Fibroblast	FKBP9
0	0.284715	0.218	0.062	0	Fibroblast	COL21A1
0	0.283307	0.157	0.013	0	Fibroblast	FST
0	0.283108	0.157	0.009	0	Fibroblast	VIT
0	0.283067	0.768	0.585	0	Fibroblast	LDHA
0	0.282776	0.481	0.281	0	Fibroblast	NUCB1
0	0.282677	0.174	0.034	0	Fibroblast	PCDH10
0	0.282568	0.207	0.035	0	Fibroblast	GATA6
0	0.281267	0.364	0.172	0	Fibroblast	CASC4
0	0.280726	0.914	0.717	0	Fibroblast	LGALS1
0	0.280724	0.175	0.026	0	Fibroblast	CRABP2
0	0.280693	0.368	0.174	0	Fibroblast	MPG
0	0.280372	0.185	0.033	0	Fibroblast	ABCC9
0	0.280297	0.309	0.131	0	Fibroblast	NEXN
0	0.280067	0.187	0.019	0	Fibroblast	OLFML1
0	0.279984	0.667	0.454	0	Fibroblast	MRFAP1
0	0.279519	0.287	0.132	0	Fibroblast	ITGA8
0	0.278927	0.397	0.2	0	Fibroblast	PGRMC1
0	0.278304	0.322	0.138	0	Fibroblast	COL18A1
0	0.277788	0.305	0.159	0	Fibroblast	MYC
0	0.277505	0.543	0.343	0	Fibroblast	PRDX5
0	0.276824	0.314	0.148	0	Fibroblast	CDKN1C
0	0.276531	0.158	0.005	0	Fibroblast	LRRN4CL
0	0.276293	0.274	0.139	0	Fibroblast	EXOSC7
0	0.275903	0.424	0.229	0	Fibroblast	FUNDC2
0	0.275707	0.603	0.396	0	Fibroblast	CLIC4
0	0.275422	0.211	0.053	0	Fibroblast	PTGIR
0	0.274911	0.408	0.215	0	Fibroblast	LRP10
0	0.274812	0.512	0.316	0	Fibroblast	TMED10
0	0.274034	0.334	0.144	0	Fibroblast	MSRB3
0	0.273337	0.307	0.13	0	Fibroblast	NCOA7
0	0.273123	0.21	0.051	0	Fibroblast	ITGA11
0	0.273029	0.232	0.066	0	Fibroblast	ASS1
0	0.272752	0.561	0.371	0	Fibroblast	SSR2
0	0.272542	0.326	0.171	0	Fibroblast	SORCS2
0	0.271211	0.213	0.052	0	Fibroblast	NTN4
0	0.271009	0.234	0.063	0	Fibroblast	JAM3
0	0.270586	0.184	0.03	0	Fibroblast	MATN2
0	0.269751	0.141	0.028	0	Fibroblast	CLEC3B
0	0.269749	0.196	0.035	0	Fibroblast	CDO1
0	0.269586	0.439	0.251	0	Fibroblast	OSTC
0	0.269108	0.254	0.093	0	Fibroblast	LIMCH1
0	0.269071	0.187	0.028	0	Fibroblast	GLIS2
0	0.269066	0.292	0.115	0	Fibroblast	DLC1
0	0.268707	0.303	0.141	0	Fibroblast	SYNPO
0	0.268689	0.787	0.601	0	Fibroblast	S100A11
0	0.267822	0.196	0.038	0	Fibroblast	FRMD6
0	0.267765	0.905	0.725	0	Fibroblast	ANXA2
0	0.267621	0.206	0.041	0	Fibroblast	BMP1
0	0.267586	0.199	0.045	0	Fibroblast	FSTL3
0	0.267527	0.317	0.137	0	Fibroblast	TXNDC15
0	0.267451	0.286	0.108	0	Fibroblast	PFN2
0	0.266682	0.121	0.006	0	Fibroblast	MYOC
0	0.266112	0.18	0.018	0	Fibroblast	KDELR3
0	0.265712	0.277	0.106	0	Fibroblast	PKD2
0	0.265432	0.271	0.098	0	Fibroblast	IFT57
0	0.265281	0.241	0.08	0	Fibroblast	PLEKHA4
0	0.265101	0.293	0.125	0	Fibroblast	LMCD1
0	0.26504	0.311	0.135	0	Fibroblast	ERLEC1
0	0.264959	0.25	0.087	0	Fibroblast	PTPRG
0	0.264655	0.169	0.019	0	Fibroblast	ADAM33
0	0.264237	0.179	0.038	0	Fibroblast	LXN
0	0.263402	0.372	0.182	0	Fibroblast	CPQ
0	0.263347	0.251	0.089	0	Fibroblast	C1orf21
0	0.263237	0.199	0.043	0	Fibroblast	ANK2
0	0.263034	0.18	0.039	0	Fibroblast	GPRC5A
0	0.262485	0.332	0.159	0	Fibroblast	SLC44A1
0	0.26224	0.295	0.178	0	Fibroblast	CD99
0	0.261699	0.179	0.042	0	Fibroblast	LEPR
0	0.261686	0.32	0.158	0	Fibroblast	GALNT2
0	0.261402	0.187	0.036	0	Fibroblast	ANGPTL1
0	0.261359	0.187	0.043	0	Fibroblast	TNFAIP6
0	0.261301	0.189	0.029	0	Fibroblast	P3H3
0	0.261114	0.185	0.075	0	Fibroblast	IL6
0	0.260661	0.19	0.032	0	Fibroblast	TWIST1
0	0.260165	0.454	0.263	0	Fibroblast	PTMS
0	0.260022	0.307	0.138	0	Fibroblast	CFAP36
0	0.259236	0.154	0.016	0	Fibroblast	GFRA1
0	0.258737	0.269	0.109	0	Fibroblast	TXNDC5
0	0.258512	0.324	0.145	0	Fibroblast	RRAS
0	0.258249	0.179	0.03	0	Fibroblast	PHGDH
0	0.257899	0.287	0.117	0	Fibroblast	PPFIBP1
0	0.25789	0.439	0.237	0	Fibroblast	SDC2
0	0.257468	0.395	0.215	0	Fibroblast	POLR2F
0	0.256778	0.909	0.773	0	Fibroblast	HSP90B1
0	0.256627	0.916	0.765	0	Fibroblast	RPS5
0	0.256613	0.221	0.064	0	Fibroblast	SMARCA1
0	0.25626	0.528	0.343	0	Fibroblast	MYDGF
0	0.255485	0.357	0.164	0	Fibroblast	PDLIM1
0	0.255478	0.669	0.486	0	Fibroblast	RBFOX2
0	0.255439	0.181	0.034	0	Fibroblast	PKDCC
0	0.253835	0.358	0.193	0	Fibroblast	LMAN1
0	0.253101	0.699	0.508	0	Fibroblast	ELOB
0	0.252695	0.451	0.271	0	Fibroblast	ERGIC3
0	0.2515	0.193	0.042	0	Fibroblast	CLEC11A
0	0.25135	0.858	0.678	0	Fibroblast	ANXA1
0	0.250715	0.552	0.361	0	Fibroblast	KDELR1
0	0.250531	0.19	0.04	0	Fibroblast	DSEL
0	0.250035	0.948	0.857	0	Fibroblast	RPLP0
0	-0.250213	0.131	0.249	0	Fibroblast	CYLD
0	-0.250501	0.229	0.349	0	Fibroblast	CSRNP1
0	-0.250605	0.379	0.515	0	Fibroblast	NR4A1
0	-0.251019	0.116	0.244	0	Fibroblast	CDC42EP3
0	-0.251269	0.563	0.714	0	Fibroblast	RASGEF1B
0	-0.251334	0.005	0.134	0	Fibroblast	LILRB2
0	-0.251586	0.537	0.619	0	Fibroblast	GLUL
0	-0.251737	0.012	0.135	0	Fibroblast	PRKCB
0	-0.251826	0.05	0.184	0	Fibroblast	TPST2
0	-0.252469	0.01	0.119	0	Fibroblast	GIMAP7
0	-0.253192	0.107	0.232	0	Fibroblast	CNDP2
0	-0.253271	0.055	0.182	0	Fibroblast	BMP2K
0	-0.253455	0.056	0.179	0	Fibroblast	ELMO1
0	-0.253741	0.004	0.131	0	Fibroblast	CCRL2
0	-0.253783	0.156	0.271	0	Fibroblast	ZFAND2A
0	-0.253845	0.005	0.143	0	Fibroblast	WAS
0	-0.254225	0.056	0.172	0	Fibroblast	ABHD3
0	-0.254642	0.006	0.139	0	Fibroblast	VAV1
0	-0.254652	0.443	0.544	0	Fibroblast	ARPC5
0	-0.254765	0.126	0.249	0	Fibroblast	PTPN1
0	-0.255007	0.196	0.328	0	Fibroblast	PPP1R18
0	-0.256511	0.472	0.574	0	Fibroblast	DDX3X
0	-0.256593	0.148	0.26	0	Fibroblast	LIPA
0	-0.256764	0.111	0.229	0	Fibroblast	SCO2
0	-0.256946	0.015	0.129	0	Fibroblast	FLT1
0	-0.256976	0.08	0.185	0	Fibroblast	ERO1B
0	-0.257155	0.018	0.145	0	Fibroblast	SORL1
0	-0.257603	0.234	0.333	0	Fibroblast	RANBP2
0	-0.257667	0.264	0.38	0	Fibroblast	MAT2A
0	-0.257722	0.297	0.399	0	Fibroblast	RNF130
0	-0.257907	0.069	0.186	0	Fibroblast	GPR137B
0	-0.258123	0.273	0.362	0	Fibroblast	DSE
0	-0.258366	0.429	0.511	0	Fibroblast	HERPUD1
0	-0.258473	0.172	0.297	0	Fibroblast	MEF2C
0	-0.258613	0.154	0.264	0	Fibroblast	CSGALNACT2
0	-0.25914	0.175	0.308	0	Fibroblast	M6PR
0	-0.259677	0.148	0.28	0	Fibroblast	CAB39
0	-0.260496	0.307	0.402	0	Fibroblast	ASAH1
0	-0.260575	0.033	0.163	0	Fibroblast	IL18
0	-0.260671	0.017	0.142	0	Fibroblast	KBTBD8
0	-0.260915	0.043	0.175	0	Fibroblast	NFKBIE
0	-0.261252	0.005	0.102	0	Fibroblast	TRBC2
0	-0.261481	0.175	0.288	0	Fibroblast	PDXK
0	-0.261741	0.696	0.696	0	Fibroblast	CTSD
0	-0.261888	0.201	0.31	0	Fibroblast	ATP13A3
0	-0.261964	0.105	0.239	0	Fibroblast	RHOG
0	-0.26243	0.448	0.538	0	Fibroblast	CLK1
0	-0.262524	0.01	0.135	0	Fibroblast	TREM1
0	-0.262602	0.253	0.357	0	Fibroblast	KCTD12
0	-0.263071	0.272	0.363	0	Fibroblast	IFNGR2
0	-0.263485	0.004	0.132	0	Fibroblast	FCGR1B
0	-0.265554	0.175	0.301	0	Fibroblast	PFKFB3
0	-0.265957	0.012	0.135	0	Fibroblast	AC007384.1
0	-0.266257	0.207	0.342	0	Fibroblast	ARF6
0	-0.267161	0.385	0.494	0	Fibroblast	KMT2E
0	-0.267355	0.364	0.464	0	Fibroblast	ZEB2
0	-0.267646	0.091	0.229	0	Fibroblast	EHD4
0	-0.267834	0.15	0.25	0	Fibroblast	FMNL2
0	-0.269422	0.289	0.407	0	Fibroblast	TOP1
0	-0.269554	0.129	0.244	0	Fibroblast	LHFPL2
0	-0.269611	0.081	0.194	0	Fibroblast	FGD4
0	-0.270055	0.385	0.503	0	Fibroblast	HSPA9
0	-0.270229	0.543	0.647	0	Fibroblast	BRD2
0	-0.270465	0.074	0.208	0	Fibroblast	PLEKHO2
0	-0.270729	0.555	0.537	0	Fibroblast	CTSL
0	-0.271133	0.071	0.21	0	Fibroblast	AP1B1
0	-0.271317	0.114	0.235	0	Fibroblast	DENND4A
0	-0.271525	0.277	0.418	0	Fibroblast	RAP1A
0	-0.271658	0.132	0.264	0	Fibroblast	NABP1
0	-0.271921	0.145	0.271	0	Fibroblast	ATXN1
0	-0.272011	0.022	0.165	0	Fibroblast	FMNL1
0	-0.272062	0.019	0.155	0	Fibroblast	2025-03-01
0	-0.272179	0.162	0.286	0	Fibroblast	ICAM1
0	-0.272972	0.038	0.163	0	Fibroblast	RBKS
0	-0.273259	0.154	0.278	0	Fibroblast	SNHG12
0	-0.273647	0.013	0.13	0	Fibroblast	SYTL3
0	-0.273807	0.338	0.452	0	Fibroblast	ELL2
0	-0.274899	0.145	0.281	0	Fibroblast	SH3KBP1
0	-0.275168	0.038	0.172	0	Fibroblast	CHKA
0	-0.275216	0.49	0.599	0	Fibroblast	H2AFZ
0	-0.275852	0.331	0.46	0	Fibroblast	CYCS
0	-0.276018	0.006	0.145	0	Fibroblast	LILRB3
0	-0.27629	0.603	0.708	0	Fibroblast	HNRNPU
0	-0.277279	0.129	0.246	0	Fibroblast	BCAT1
0	-0.277626	0.058	0.198	0	Fibroblast	HPCAL1
0	-0.277771	0.14	0.265	0	Fibroblast	MAF
0	-0.278333	0.1	0.229	0	Fibroblast	MANBA
0	-0.278455	0.016	0.167	0	Fibroblast	ARHGAP4
0	-0.27883	0.013	0.153	0	Fibroblast	NPL
0	-0.279359	0.135	0.266	0	Fibroblast	MAP2K1
0	-0.279598	0.099	0.23	0	Fibroblast	LDLRAD4
0	-0.28018	0.143	0.266	0	Fibroblast	ZBTB1
0	-0.280798	0.007	0.152	0	Fibroblast	ST8SIA4
0	-0.28129	0.353	0.464	0	Fibroblast	LIMS1
0	-0.28168	0.108	0.235	0	Fibroblast	PIM3
0	-0.282022	0.114	0.248	0	Fibroblast	BACH1
0	-0.282023	0.112	0.238	0	Fibroblast	EPB41L3
0	-0.282665	0.189	0.316	0	Fibroblast	CKLF
0	-0.283177	0.162	0.295	0	Fibroblast	STIP1
0	-0.283429	0.131	0.247	0	Fibroblast	ATP2C1
0	-0.283512	0.177	0.3	0	Fibroblast	ADGRE5
0	-0.283543	0.909	0.955	0	Fibroblast	ACTB
0	-0.28378	0.025	0.151	0	Fibroblast	CRYBG1
0	-0.284524	0.231	0.379	0	Fibroblast	MAPRE1
0	-0.284848	0.009	0.141	0	Fibroblast	RASGRP3
0	-0.285272	0.123	0.261	0	Fibroblast	EMILIN2
0	-0.285405	0.164	0.293	0	Fibroblast	THBD
0	-0.286181	0.189	0.306	0	Fibroblast	CCNH
0	-0.286503	0.005	0.161	0	Fibroblast	PARVG
0	-0.287112	0.008	0.148	0	Fibroblast	CCR1
0	-0.287606	0.007	0.153	0	Fibroblast	ARHGAP9
0	-0.287841	0.024	0.168	0	Fibroblast	MERTK
0	-0.288206	0.086	0.195	0	Fibroblast	CNOT6L
0	-0.288323	0.009	0.146	0	Fibroblast	RNF144B
0	-0.288502	0.004	0.102	0	Fibroblast	GZMA
0	-0.288694	0.024	0.121	0	Fibroblast	S100A8
0	-0.289002	0.012	0.125	0	Fibroblast	IFI30
0	-0.289126	0.031	0.162	0	Fibroblast	PPARG
0	-0.289236	0.006	0.146	0	Fibroblast	PTAFR
0	-0.289497	0.19	0.329	0	Fibroblast	WDR26
0	-0.289723	0.067	0.205	0	Fibroblast	ETV3
0	-0.290018	0.01	0.126	0	Fibroblast	DUSP4
0	-0.290214	0.136	0.269	0	Fibroblast	MBP
0	-0.290214	0.187	0.318	0	Fibroblast	CHD1
0	-0.290446	0.005	0.151	0	Fibroblast	GPRIN3
0	-0.291036	0.007	0.162	0	Fibroblast	ARHGAP45
0	-0.29149	0.044	0.179	0	Fibroblast	MAML3
0	-0.291607	0.204	0.34	0	Fibroblast	TPP1
0	-0.292489	0.592	0.708	0	Fibroblast	UBE2D3
0	-0.292961	0.322	0.448	0	Fibroblast	NUFIP2
0	-0.293705	0.458	0.604	0	Fibroblast	MSN
0	-0.293842	0.071	0.211	0	Fibroblast	BCL2
0	-0.29396	0.016	0.145	0	Fibroblast	VMO1
0	-0.295321	0.156	0.29	0	Fibroblast	ATP6V1B2
0	-0.295385	0.01	0.167	0	Fibroblast	PTPN6
0	-0.295572	0.027	0.181	0	Fibroblast	SLC7A7
0	-0.296631	0.007	0.149	0	Fibroblast	GPR65
0	-0.296962	0.165	0.305	0	Fibroblast	JMJD6
0	-0.297349	0.526	0.654	0	Fibroblast	YWHAZ
0	-0.297722	0.003	0.16	0	Fibroblast	CD300A
0	-0.297867	0.036	0.175	0	Fibroblast	SLC7A5
0	-0.297939	0.034	0.169	0	Fibroblast	SLC1A3
0	-0.298178	0.347	0.463	0	Fibroblast	QKI
0	-0.299716	0.298	0.451	0	Fibroblast	FXYD5
0	-0.300904	0.453	0.582	0	Fibroblast	LITAF
0	-0.300998	0.086	0.216	0	Fibroblast	OTUD1
0	-0.301186	0.753	0.853	0	Fibroblast	CFL1
0	-0.30127	0.352	0.468	0	Fibroblast	JMJD1C
0	-0.301373	0.118	0.239	0	Fibroblast	SIPA1L1
0	-0.30145	0.02	0.175	0	Fibroblast	RCSD1
0	-0.302856	0.414	0.559	0	Fibroblast	DAZAP2
0	-0.303524	0.23	0.364	0	Fibroblast	PPT1
0	-0.304007	0.111	0.271	0	Fibroblast	AP1S2
0	-0.304646	0.229	0.367	0	Fibroblast	ARL8B
0	-0.305105	0.056	0.203	0	Fibroblast	CDC42SE2
0	-0.30574	0.024	0.173	0	Fibroblast	GNG2
0	-0.306032	0.517	0.645	0	Fibroblast	CAP1
0	-0.306237	0.004	0.147	0	Fibroblast	GPR132
0	-0.306395	0.05	0.186	0	Fibroblast	SLC39A8
0	-0.307233	0.126	0.276	0	Fibroblast	AKIRIN2
0	-0.307234	0.031	0.182	0	Fibroblast	RAB20
0	-0.307493	0.209	0.352	0	Fibroblast	ATP6V0D1
0	-0.307555	0.16	0.307	0	Fibroblast	FKBP4
0	-0.307778	0.047	0.196	0	Fibroblast	VPS37B
0	-0.308237	0.277	0.414	0	Fibroblast	PRPF38B
0	-0.30873	0.191	0.304	0	Fibroblast	ABL2
0	-0.308769	0.138	0.275	0	Fibroblast	GLA
0	-0.309264	0.009	0.169	0	Fibroblast	INPP5D
0	-0.309809	0.092	0.238	0	Fibroblast	STK4
0	-0.309913	0.656	0.771	0	Fibroblast	ZFP36L1
0	-0.310478	0.008	0.168	0	Fibroblast	NCF2
0	-0.311645	0.039	0.189	0	Fibroblast	C9orf72
0	-0.311724	0.215	0.355	0	Fibroblast	METRNL
0	-0.312	0.055	0.208	0	Fibroblast	ARHGAP15
0	-0.3129	0.116	0.265	0	Fibroblast	HECA
0	-0.313089	0.21	0.361	0	Fibroblast	MAPKAPK2
0	-0.313232	0.121	0.279	0	Fibroblast	RB1
0	-0.313248	0.038	0.202	0	Fibroblast	SH2B3
0	-0.314079	0.083	0.238	0	Fibroblast	CHST11
0	-0.314519	0.021	0.18	0	Fibroblast	EMB
0	-0.314642	0.132	0.271	0	Fibroblast	CHORDC1
0	-0.314921	0.024	0.172	0	Fibroblast	IRAK2
0	-0.314926	0.045	0.189	0	Fibroblast	IL6R
0	-0.315303	0.045	0.206	0	Fibroblast	HMGA1
0	-0.315729	0.006	0.163	0	Fibroblast	MPEG1
0	-0.316005	0.202	0.337	0	Fibroblast	RUNX1
0	-0.316604	0.211	0.346	0	Fibroblast	CHMP1B
0	-0.31738	0.402	0.541	0	Fibroblast	TUBB4B
0	-0.317498	0.008	0.134	0	Fibroblast	AQP9
0	-0.317853	0.047	0.208	0	Fibroblast	MYO5A
0	-0.318476	0.479	0.601	0	Fibroblast	SARAF
0	-0.318814	0.541	0.674	0	Fibroblast	GNAI2
0	-0.319075	0.128	0.277	0	Fibroblast	TRIB1
0	-0.319081	0.21	0.345	0	Fibroblast	CITED2
0	-0.31931	0.325	0.471	0	Fibroblast	ARL6IP1
0	-0.321374	0.076	0.222	0	Fibroblast	MXD1
0	-0.321759	0.047	0.212	0	Fibroblast	SLC16A3
0	-0.321911	0.27	0.404	0	Fibroblast	WTAP
0	-0.321988	0.51	0.632	0	Fibroblast	TRA2B
0	-0.32223	0.023	0.185	0	Fibroblast	PTPRJ
0	-0.322438	0.348	0.496	0	Fibroblast	PICALM
0	-0.323117	0.07	0.216	0	Fibroblast	TET2
0	-0.323409	0.087	0.239	0	Fibroblast	ERN1
0	-0.323605	0.006	0.148	0	Fibroblast	NLRP3
0	-0.323771	0.105	0.243	0	Fibroblast	PLAU
0	-0.323851	0.186	0.337	0	Fibroblast	ANKHD1
0	-0.324354	0.025	0.199	0	Fibroblast	MGAT4A
0	-0.324782	0.257	0.402	0	Fibroblast	DNTTIP2
0	-0.324883	0.006	0.175	0	Fibroblast	GNA15
0	-0.325235	0.006	0.147	0	Fibroblast	RHOH
0	-0.325684	0.042	0.207	0	Fibroblast	CMIP
0	-0.325839	0.314	0.455	0	Fibroblast	ATP6V0B
0	-0.326422	0.5	0.635	0	Fibroblast	PPP1R15A
0	-0.327298	0.089	0.266	0	Fibroblast	PREX1
0	-0.327747	0.011	0.184	0	Fibroblast	DOCK2
0	-0.328987	0.045	0.159	0	Fibroblast	CXCL1
0	-0.329093	0.007	0.165	0	Fibroblast	ADGRE2
0	-0.330003	0.213	0.346	0	Fibroblast	ZC3HAV1
0	-0.330604	0.356	0.465	0	Fibroblast	CTSZ
0	-0.331537	0.174	0.326	0	Fibroblast	UBE2S
0	-0.331549	0.364	0.411	0	Fibroblast	LGMN
0	-0.332334	0.007	0.18	0	Fibroblast	ITGAM
0	-0.332808	0.032	0.193	0	Fibroblast	PAG1
0	-0.333057	0.088	0.24	0	Fibroblast	SERPINB9
0	-0.333797	0.005	0.179	0	Fibroblast	BIN2
0	-0.334221	0.108	0.263	0	Fibroblast	OGFRL1
0	-0.335275	0.02	0.178	0	Fibroblast	P2RX7
0	-0.33575	0.196	0.36	0	Fibroblast	PNP
0	-0.335771	0.441	0.603	0	Fibroblast	ACTR2
0	-0.33582	0.622	0.734	0	Fibroblast	DNAJA1
0	-0.337644	0.436	0.568	0	Fibroblast	NAMPT
0	-0.338314	0.359	0.48	0	Fibroblast	MGAT1
0	-0.33871	0.021	0.183	0	Fibroblast	GK
0	-0.33886	0.038	0.212	0	Fibroblast	EVI2A
0	-0.339765	0.2	0.329	0	Fibroblast	NFAT5
0	-0.342018	0.004	0.161	0	Fibroblast	TNFSF8
0	-0.34222	0.024	0.167	0	Fibroblast	MIR155HG
0	-0.342721	0.007	0.186	0	Fibroblast	LAT2
0	-0.342915	0.047	0.218	0	Fibroblast	ZNF267
0	-0.343407	0.046	0.214	0	Fibroblast	NRP2
0	-0.344137	0.007	0.185	0	Fibroblast	ALOX5
0	-0.345291	0.699	0.817	0	Fibroblast	PFN1
0	-0.345408	0.147	0.318	0	Fibroblast	UBALD2
0	-0.346484	0.214	0.381	0	Fibroblast	CMTM6
0	-0.346676	0.112	0.28	0	Fibroblast	FRMD4B
0	-0.346704	0.237	0.406	0	Fibroblast	H2AFY
0	-0.34787	0.256	0.409	0	Fibroblast	RILPL2
0	-0.347946	0.602	0.737	0	Fibroblast	MCL1
0	-0.348376	0.257	0.425	0	Fibroblast	C6orf62
0	-0.349134	0.006	0.17	0	Fibroblast	TREM2
0	-0.351078	0.006	0.18	0	Fibroblast	IKZF1
0	-0.351696	0.098	0.276	0	Fibroblast	SKAP2
0	-0.35243	0.029	0.202	0	Fibroblast	PRKCH
0	-0.354645	0.514	0.652	0	Fibroblast	ARPC3
0	-0.355193	0.06	0.232	0	Fibroblast	MTSS1
0	-0.355268	0.296	0.451	0	Fibroblast	GPBP1
0	-0.355807	0.006	0.182	0	Fibroblast	RNASE6
0	-0.357363	0.279	0.421	0	Fibroblast	YPEL5
0	-0.35779	0.011	0.185	0	Fibroblast	MNDA
0	-0.358869	0.013	0.178	0	Fibroblast	POU2F2
0	-0.361359	0.11	0.285	0	Fibroblast	STMN1
0	-0.361874	0.212	0.377	0	Fibroblast	ARIH1
0	-0.361987	0.091	0.241	0	Fibroblast	TUBA4A
0	-0.362038	0.161	0.309	0	Fibroblast	HBEGF
0	-0.362111	0.027	0.191	0	Fibroblast	AMPD3
0	-0.362836	0.008	0.165	0	Fibroblast	HLA-DQA2
0	-0.363229	0.008	0.186	0	Fibroblast	PIK3R5
0	-0.363363	0.184	0.359	0	Fibroblast	PPP1R15B
0	-0.363767	0.214	0.381	0	Fibroblast	NXF1
0	-0.364391	0.603	0.753	0	Fibroblast	ARPC2
0	-0.365518	0.018	0.18	0	Fibroblast	FMN1
0	-0.366487	0.005	0.167	0	Fibroblast	CLEC5A
0	-0.366487	0.027	0.196	0	Fibroblast	ST3GAL6
0	-0.36795	0.075	0.254	0	Fibroblast	APBB1IP
0	-0.36873	0.011	0.111	0	Fibroblast	EREG
0	-0.369852	0.009	0.2	0	Fibroblast	EVI2B
0	-0.369915	0.283	0.453	0	Fibroblast	ETS2
0	-0.371218	0.211	0.368	0	Fibroblast	DUSP6
0	-0.372248	0.01	0.157	0	Fibroblast	IL1RN
0	-0.372979	0.121	0.274	0	Fibroblast	SIK3
0	-0.372987	0.007	0.161	0	Fibroblast	CD52
0	-0.373057	0.072	0.259	0	Fibroblast	RAPGEF1
0	-0.374251	0.009	0.177	0	Fibroblast	PRDM1
0	-0.37508	0.496	0.657	0	Fibroblast	SFPQ
0	-0.375187	0.929	0.968	0	Fibroblast	HSP90AA1
0	-0.375741	0.099	0.26	0	Fibroblast	RGCC
0	-0.377815	0.276	0.436	0	Fibroblast	SLC2A3
0	-0.37884	0.007	0.182	0	Fibroblast	CYTIP
0	-0.378991	0.208	0.345	0	Fibroblast	PHLDA1
0	-0.380576	0.331	0.527	0	Fibroblast	ACTR3
0	-0.381196	0.091	0.249	0	Fibroblast	EIF2AK3
0	-0.384166	0.026	0.229	0	Fibroblast	LGALS9
0	-0.384464	0.029	0.221	0	Fibroblast	TLR2
0	-0.384564	0.188	0.359	0	Fibroblast	CCDC88A
0	-0.385861	0.006	0.184	0	Fibroblast	CD48
0	-0.387305	0.563	0.692	0	Fibroblast	HSPD1
0	-0.387777	0.147	0.317	0	Fibroblast	EIF4E
0	-0.387799	0.097	0.283	0	Fibroblast	CPEB4
0	-0.388985	0.023	0.223	0	Fibroblast	DOCK8
0	-0.389666	0.216	0.393	0	Fibroblast	DDX3Y
0	-0.392514	0.095	0.268	0	Fibroblast	USP36
0	-0.394242	0.008	0.167	0	Fibroblast	RUNX3
0	-0.394915	0.015	0.148	0	Fibroblast	FCGBP
0	-0.395796	0.012	0.213	0	Fibroblast	MYO1F
0	-0.396728	0.054	0.253	0	Fibroblast	MPP1
0	-0.396837	0.011	0.193	0	Fibroblast	KYNU
0	-0.398008	0.012	0.182	0	Fibroblast	C15orf48
0	-0.398379	0.071	0.234	0	Fibroblast	DNAJA4
0	-0.398442	0.007	0.206	0	Fibroblast	CD86
0	-0.398736	0.089	0.283	0	Fibroblast	CKS2
0	-0.399267	0.093	0.269	0	Fibroblast	EHD1
0	-0.399383	0.007	0.21	0	Fibroblast	ARHGAP30
0	-0.400984	0.197	0.38	0	Fibroblast	CHD2
0	-0.401495	0.18	0.378	0	Fibroblast	FNBP1
0	-0.401565	0.178	0.359	0	Fibroblast	IDI1
0	-0.401865	0.006	0.202	0	Fibroblast	FPR3
0	-0.40223	0.246	0.429	0	Fibroblast	ELF1
0	-0.402271	0.041	0.248	0	Fibroblast	LPXN
0	-0.402717	0.052	0.263	0	Fibroblast	CYTH1
0	-0.402937	0.012	0.217	0	Fibroblast	SPI1
0	-0.405577	0.049	0.235	0	Fibroblast	JARID2
0	-0.405696	0.014	0.203	0	Fibroblast	MS4A4A
0	-0.407253	0.027	0.225	0	Fibroblast	IQGAP2
0	-0.407387	0.008	0.219	0	Fibroblast	NCF4
0	-0.408082	0.015	0.189	0	Fibroblast	FOLR2
0	-0.408239	0.094	0.287	0	Fibroblast	KDM6B
0	-0.408324	0.076	0.256	0	Fibroblast	CPVL
0	-0.409548	0.418	0.551	0	Fibroblast	RGS2
0	-0.411431	0.795	0.907	0	Fibroblast	HLA-B
0	-0.412189	0.02	0.231	0	Fibroblast	UCP2
0	-0.412468	0.076	0.307	0	Fibroblast	SYNGR2
0	-0.413209	0.111	0.291	0	Fibroblast	CD68
0	-0.413577	0.74	0.892	0	Fibroblast	PABPC1
0	-0.413788	0.199	0.38	0	Fibroblast	MFSD1
0	-0.41386	0.089	0.265	0	Fibroblast	PPIF
0	-0.415383	0.011	0.222	0	Fibroblast	ITGA4
0	-0.416751	0.051	0.26	0	Fibroblast	DOCK10
0	-0.418757	0.014	0.231	0	Fibroblast	CD37
0	-0.419833	0.009	0.223	0	Fibroblast	PIK3AP1
0	-0.419849	0.007	0.22	0	Fibroblast	DOK2
0	-0.420141	0.016	0.225	0	Fibroblast	IRF8
0	-0.420282	0.169	0.333	0	Fibroblast	FNIP2
0	-0.421558	0.547	0.648	0	Fibroblast	IER3
0	-0.422441	0.102	0.293	0	Fibroblast	PTGER4
0	-0.422601	0.045	0.228	0	Fibroblast	PECAM1
0	-0.423583	0.009	0.224	0	Fibroblast	HCK
0	-0.424669	0.118	0.307	0	Fibroblast	MAP2K3
0	-0.425215	0.059	0.26	0	Fibroblast	TNFAIP8
0	-0.425515	0.398	0.578	0	Fibroblast	AKAP13
0	-0.426507	0.304	0.505	0	Fibroblast	DNAJB6
0	-0.428233	0.105	0.319	0	Fibroblast	UPP1
0	-0.428399	0.492	0.659	0	Fibroblast	CD44
0	-0.428403	0.106	0.321	0	Fibroblast	GNA13
0	-0.430404	0.017	0.234	0	Fibroblast	C1orf162
0	-0.431936	0.012	0.16	0	Fibroblast	MARCO
0	-0.432449	0.108	0.315	0	Fibroblast	ARHGAP26
0	-0.433169	0.067	0.272	0	Fibroblast	CXCL16
0	-0.433551	0.172	0.382	0	Fibroblast	IVNS1ABP
0	-0.434213	0.315	0.497	0	Fibroblast	CFLAR
0	-0.434505	0.029	0.244	0	Fibroblast	RASSF5
0	-0.436617	0.816	0.875	0	Fibroblast	HSPA1A
0	-0.439456	0.008	0.224	0	Fibroblast	CLEC7A
0	-0.439514	0.18	0.379	0	Fibroblast	STK17B
0	-0.440233	0.664	0.796	0	Fibroblast	NFKBIA
0	-0.440675	0.619	0.745	0	Fibroblast	HSPA1B
0	-0.443536	0.41	0.6	0	Fibroblast	TUBA1C
0	-0.443863	0.078	0.289	0	Fibroblast	DUSP5
0	-0.444293	0.128	0.335	0	Fibroblast	MYO9B
0	-0.445349	0.205	0.43	0	Fibroblast	WIPF1
0	-0.446698	0.019	0.241	0	Fibroblast	SERPINA1
0	-0.44814	0.453	0.619	0	Fibroblast	CYBA
0	-0.448798	0.137	0.364	0	Fibroblast	PLEKHB2
0	-0.449407	0.117	0.33	0	Fibroblast	FAM107B
0	-0.449473	0.013	0.242	0	Fibroblast	TBXAS1
0	-0.451243	0.124	0.321	0	Fibroblast	ACSL1
0	-0.45182	0.014	0.231	0	Fibroblast	HLA-DMB
0	-0.452842	0.014	0.245	0	Fibroblast	LST1
0	-0.452932	0.045	0.259	0	Fibroblast	PHACTR1
0	-0.453614	0.029	0.2	0	Fibroblast	CD36
0	-0.455233	0.114	0.359	0	Fibroblast	VASP
0	-0.457753	0.187	0.392	0	Fibroblast	TAOK3
0	-0.458171	0.038	0.27	0	Fibroblast	PTPRE
0	-0.458964	0.023	0.237	0	Fibroblast	CPM
0	-0.45932	0.013	0.174	0	Fibroblast	AREG
0	-0.459866	0.008	0.24	0	Fibroblast	SYK
0	-0.461192	0.008	0.238	0	Fibroblast	CYTH4
0	-0.461395	0.034	0.264	0	Fibroblast	STK10
0	-0.461881	0.06	0.301	0	Fibroblast	FERMT3
0	-0.462363	0.138	0.36	0	Fibroblast	BAZ1A
0	-0.462946	0.119	0.362	0	Fibroblast	PLEKHO1
0	-0.462966	0.659	0.787	0	Fibroblast	SAT1
0	-0.463602	0.086	0.315	0	Fibroblast	ARHGAP18
0	-0.464902	0.019	0.233	0	Fibroblast	MCTP1
0	-0.46612	0.07	0.266	0	Fibroblast	BIRC3
0	-0.467884	0.008	0.225	0	Fibroblast	TAGAP
0	-0.468893	0.192	0.431	0	Fibroblast	GRB2
0	-0.478944	0.133	0.346	0	Fibroblast	ATP2B1
0	-0.479328	0.009	0.249	0	Fibroblast	RAC2
0	-0.479846	0.024	0.22	0	Fibroblast	LUCAT1
0	-0.480266	0.287	0.51	0	Fibroblast	HIF1A
0	-0.481284	0.086	0.283	0	Fibroblast	ARL4C
0	-0.481302	0.13	0.324	0	Fibroblast	HMOX1
0	-0.484202	0.016	0.257	0	Fibroblast	HAVCR2
0	-0.486451	0.284	0.46	0	Fibroblast	MAFB
0	-0.48935	0.386	0.594	0	Fibroblast	SDCBP
0	-0.492304	0.026	0.174	0	Fibroblast	CCL5
0	-0.500156	0.099	0.321	0	Fibroblast	NR4A3
0	-0.501584	0.247	0.466	0	Fibroblast	MAP3K8
0	-0.502456	0.219	0.426	0	Fibroblast	TYMP
0	-0.504711	0.014	0.252	0	Fibroblast	CYBB
0	-0.50584	0.008	0.246	0	Fibroblast	ITGAX
0	-0.50812	0.082	0.298	0	Fibroblast	DOCK4
0	-0.5094	0.008	0.272	0	Fibroblast	IL10RA
0	-0.510354	0.157	0.375	0	Fibroblast	INSIG1
0	-0.512921	0.017	0.171	0	Fibroblast	CCL20
0	-0.514089	0.347	0.563	0	Fibroblast	EIF4A3
0	-0.516613	0.119	0.347	0	Fibroblast	ZSWIM6
0	-0.520424	0.012	0.265	0	Fibroblast	ADAP2
0	-0.522634	0.121	0.378	0	Fibroblast	RNASET2
0	-0.523007	0.182	0.397	0	Fibroblast	NFKB1
0	-0.526398	0.013	0.234	0	Fibroblast	TNF
0	-0.529083	0.016	0.249	0	Fibroblast	MRC1
0	-0.529567	0.024	0.285	0	Fibroblast	CSF1R
0	-0.532902	0.01	0.281	0	Fibroblast	NCKAP1L
0	-0.534055	0.215	0.415	0	Fibroblast	PLAUR
0	-0.535438	0.046	0.327	0	Fibroblast	ARRB2
0	-0.544393	0.016	0.26	0	Fibroblast	SLC11A1
0	-0.546783	0.025	0.283	0	Fibroblast	PMAIP1
0	-0.547912	0.328	0.553	0	Fibroblast	ATP1B3
0	-0.548543	0.605	0.764	0	Fibroblast	DNAJB1
0	-0.549489	0.01	0.274	0	Fibroblast	C3AR1
0	-0.549694	0.025	0.275	0	Fibroblast	B3GNT5
0	-0.549698	0.136	0.357	0	Fibroblast	ZNF331
0	-0.550666	0.054	0.329	0	Fibroblast	SMAP2
0	-0.553452	0.08	0.332	0	Fibroblast	PELI1
0	-0.557508	0.102	0.371	0	Fibroblast	CLEC2B
0	-0.559143	0.009	0.233	0	Fibroblast	OLR1
0	-0.5638	0.011	0.284	0	Fibroblast	SLA
0	-0.565543	0.008	0.274	0	Fibroblast	CD84
0	-0.566964	0.029	0.246	0	Fibroblast	F13A1
0	-0.569011	0.015	0.284	0	Fibroblast	SLCO2B1
0	-0.569664	0.091	0.351	0	Fibroblast	CAPG
0	-0.572614	0.014	0.271	0	Fibroblast	SAMSN1
0	-0.574506	0.324	0.627	0	Fibroblast	LRRFIP1
0	-0.575179	0.282	0.537	0	Fibroblast	IER5
0	-0.576448	0.171	0.438	0	Fibroblast	RNF149
0	-0.577405	0.082	0.378	0	Fibroblast	EFHD2
0	-0.578278	0.012	0.31	0	Fibroblast	CORO1A
0	-0.579597	0.014	0.203	0	Fibroblast	CD69
0	-0.580081	0.096	0.359	0	Fibroblast	PDE4B
0	-0.581181	0.049	0.274	0	Fibroblast	S100A9
0	-0.581615	0.009	0.274	0	Fibroblast	FCGR1A
0	-0.588329	0.413	0.636	0	Fibroblast	HSPH1
0	-0.593106	0.026	0.271	0	Fibroblast	C1QC
0	-0.599554	0.012	0.31	0	Fibroblast	LAIR1
0	-0.60877	0.25	0.483	0	Fibroblast	SGK1
0	-0.60884	0.039	0.341	0	Fibroblast	TNFRSF1B
0	-0.609019	0.631	0.694	0	Fibroblast	CTSB
0	-0.60902	0.026	0.291	0	Fibroblast	LYZ
0	-0.611	0.305	0.616	0	Fibroblast	ARHGDIB
0	-0.618834	0.044	0.333	0	Fibroblast	HLA-DMA
0	-0.619196	0.043	0.369	0	Fibroblast	HCLS1
0	-0.62138	0.134	0.409	0	Fibroblast	CREM
0	-0.623474	0.013	0.271	0	Fibroblast	SLC16A10
0	-0.627918	0.011	0.308	0	Fibroblast	FPR1
0	-0.630247	0.159	0.4	0	Fibroblast	HSPA6
0	-0.630389	0.431	0.695	0	Fibroblast	TPM3
0	-0.631365	0.02	0.31	0	Fibroblast	VSIG4
0	-0.635408	0.051	0.379	0	Fibroblast	FAM49B
0	-0.65007	0.018	0.314	0	Fibroblast	RBM47
0	-0.651323	0.015	0.307	0	Fibroblast	MS4A7
0	-0.656938	0.014	0.344	0	Fibroblast	HCST
0	-0.660401	0.032	0.348	0	Fibroblast	CD93
0	-0.673964	0.042	0.37	0	Fibroblast	LYN
0	-0.678114	0.508	0.755	0	Fibroblast	BTG1
0	-0.678941	0.025	0.313	0	Fibroblast	MS4A6A
0	-0.684697	0.022	0.346	0	Fibroblast	ALOX5AP
0	-0.685431	0.117	0.437	0	Fibroblast	CTSS
0	-0.691783	0.021	0.396	0	Fibroblast	GMFG
0	-0.707689	0.02	0.365	0	Fibroblast	FYB1
0	-0.725549	0.303	0.564	0	Fibroblast	PLIN2
0	-0.725584	0.029	0.315	0	Fibroblast	HLA-DQA1
0	-0.727448	0.219	0.444	0	Fibroblast	CXCL2
0	-0.731094	0.037	0.28	0	Fibroblast	IL1B
0	-0.731699	0.11	0.446	0	Fibroblast	TGFBI
0	-0.732822	0.1	0.448	0	Fibroblast	EZR
0	-0.733882	0.034	0.366	0	Fibroblast	STAB1
0	-0.736789	0.028	0.32	0	Fibroblast	DUSP2
0	-0.754087	0.516	0.801	0	Fibroblast	KLF6
0	-0.755861	0.064	0.359	0	Fibroblast	RNASE1
0	-0.757693	0.027	0.365	0	Fibroblast	C5AR1
0	-0.768959	0.07	0.385	0	Fibroblast	CD14
0	-0.768981	0.149	0.515	0	Fibroblast	COTL1
0	-0.770505	0.087	0.407	0	Fibroblast	FABP5
0	-0.773636	0.023	0.333	0	Fibroblast	BCL2A1
0	-0.778992	0.082	0.376	0	Fibroblast	HLA-DRB5
0	-0.7791	0.02	0.351	0	Fibroblast	GPR183
0	-0.779136	0.02	0.405	0	Fibroblast	LCP2
0	-0.79277	0.042	0.403	0	Fibroblast	FCER1G
0	-0.797111	0.039	0.433	0	Fibroblast	VAMP8
0	-0.804978	0.26	0.588	0	Fibroblast	NR4A2
0	-0.809998	0.027	0.373	0	Fibroblast	MSR1
0	-0.813515	0.021	0.387	0	Fibroblast	PLEK
0	-0.821689	0.045	0.322	0	Fibroblast	CCL4L2
0	-0.822127	0.017	0.446	0	Fibroblast	CD53
0	-0.833883	0.074	0.357	0	Fibroblast	C1QB
0	-0.842189	0.101	0.483	0	Fibroblast	REL
0	-0.851049	0.141	0.458	0	Fibroblast	HLA-DPA1
0	-0.853897	0.039	0.387	0	Fibroblast	HLA-DQB1
0	-0.871281	0.125	0.371	0	Fibroblast	SPP1
0	-0.883055	0.106	0.393	0	Fibroblast	CXCL3
0	-0.884155	0.08	0.381	0	Fibroblast	C1QA
0	-0.885832	0.196	0.513	0	Fibroblast	HLA-DPB1
0	-0.897068	0.026	0.41	0	Fibroblast	FCGR2A
0	-0.905135	0.044	0.435	0	Fibroblast	AIF1
0	-0.914951	0.021	0.463	0	Fibroblast	PTPRC
0	-0.920764	0.156	0.538	0	Fibroblast	TNFAIP3
0	-0.928493	0.028	0.477	0	Fibroblast	ITGB2
0	-1.00124	0.03	0.44	0	Fibroblast	FCGR3A
0	-1.0275	0.043	0.451	0	Fibroblast	CD163
0	-1.04584	0.041	0.463	0	Fibroblast	CXCR4
0	-1.04807	0.045	0.437	0	Fibroblast	RGS1
0	-1.04812	0.34	0.669	0	Fibroblast	CD74
0	-1.05192	0.032	0.55	0	Fibroblast	LCP1
0	-1.05329	0.09	0.527	0	Fibroblast	CD83
0	-1.06323	0.174	0.557	0	Fibroblast	HLA-DRB1
0	-1.10934	0.072	0.536	0	Fibroblast	TYROBP
0	-1.11593	0.132	0.472	0	Fibroblast	CXCL8
0	-1.12211	0.209	0.583	0	Fibroblast	HLA-DRA
0	-1.12875	0.073	0.462	0	Fibroblast	CCL4
0	-1.14022	0.083	0.473	0	Fibroblast	CCL3
0	-1.19861	0.32	0.822	0	Fibroblast	SRGN
0	-1.38119	0.063	0.674	0	Fibroblast	LAPTM5
0	1.07649	0.737	0.223	0	MSC	IGFBP5
0	1.03134	0.542	0.075	0	MSC	STEAP4
0	1.02959	0.895	0.369	0	MSC	TAGLN
0	1.02194	0.677	0.192	0	MSC	RGS5
0	0.991318	0.683	0.155	0	MSC	NR2F2
0	0.984841	0.931	0.36	0	MSC	CALD1
0	0.976596	0.822	0.254	0	MSC	C11orf96
0	0.958991	0.867	0.304	0	MSC	MYL9
0	0.952439	0.741	0.178	0	MSC	PDGFRB
0	0.942276	0.628	0.095	0	MSC	NOTCH3
0	0.939658	0.991	0.473	0	MSC	IGFBP7
0	0.938591	0.714	0.202	0	MSC	COL4A1
0	0.933157	0.706	0.253	0	MSC	TIMP3
0	0.918659	0.657	0.214	0	MSC	ACTA2
0	0.91759	0.673	0.246	0	MSC	APOE
0	0.88045	0.89	0.338	0	MSC	TPM2
0	0.847342	0.559	0.141	0	MSC	SYNPO2
0	0.840424	0.811	0.32	0	MSC	IGFBP4
0	0.830405	0.895	0.396	0	MSC	SPARCL1
0	0.824092	0.579	0.104	0	MSC	GGT5
0	0.818725	0.735	0.295	0	MSC	TPM1
0	0.818371	0.673	0.201	0	MSC	COL4A2
0	0.817943	0.573	0.109	0	MSC	TINAGL1
0	0.817047	0.506	0.098	0	MSC	NDUFA4L2
0	0.80916	0.648	0.203	0	MSC	CAV1
0	0.799531	0.658	0.196	0	MSC	LHFPL6
0	0.77699	0.76	0.297	0	MSC	COL3A1
0	0.776832	0.911	0.415	0	MSC	SPARC
0	0.766335	0.603	0.194	0	MSC	ADAMTS1
0	0.762561	0.702	0.223	0	MSC	PLAC9
0	0.743094	0.683	0.218	0	MSC	MAP1B
0	0.742006	0.707	0.247	0	MSC	CPE
0	0.729422	0.814	0.314	0	MSC	COL1A2
0	0.723871	0.723	0.252	0	MSC	COL6A2
0	0.720293	0.562	0.158	0	MSC	COL18A1
0	0.69863	0.81	0.32	0	MSC	C1R
0	0.695968	0.531	0.136	0	MSC	ID4
0	0.69196	0.813	0.338	0	MSC	BGN
0	0.684321	0.626	0.235	0	MSC	EPS8
0	0.679778	0.62	0.214	0	MSC	COL1A1
0	0.676055	0.832	0.38	0	MSC	SERPING1
0	0.675724	0.786	0.339	0	MSC	CAVIN1
0	0.67093	0.898	0.56	0	MSC	MT2A
0	0.6682	0.388	0.112	0	MSC	FABP4
0	0.663353	0.501	0.139	0	MSC	COL6A3
0	0.661997	0.378	0.073	0	MSC	AGT
0	0.661965	0.591	0.178	0	MSC	PCOLCE
0	0.656574	0.613	0.246	0	MSC	CFH
0	0.65036	0.649	0.225	0	MSC	COL6A1
0	0.645991	0.374	0.066	0	MSC	THY1
0	0.645947	0.759	0.369	0	MSC	ID3
0	0.645906	0.618	0.236	0	MSC	MT1E
0	0.635737	0.717	0.322	0	MSC	EPAS1
0	0.635376	0.523	0.161	0	MSC	MYLK
0	0.634387	0.386	0.05	0	MSC	ABCC9
0	0.631802	0.542	0.169	0	MSC	PRRX1
0	0.625619	0.494	0.156	0	MSC	MT1M
0	0.624994	0.837	0.464	0	MSC	A2M
0	0.621319	0.362	0.031	0	MSC	ADGRF5
0	0.619134	0.496	0.128	0	MSC	RARRES2
0	0.616603	0.963	0.625	0	MSC	IFITM3
0	0.614578	0.49	0.124	0	MSC	NDRG2
0	0.61147	0.413	0.074	0	MSC	MYO1B
0	0.610822	0.468	0.108	0	MSC	LAMA4
0	0.610632	0.59	0.203	0	MSC	KANK2
0	0.603488	0.714	0.295	0	MSC	C1S
0	0.598094	0.576	0.201	0	MSC	TFPI
0	0.591737	0.72	0.309	0	MSC	SELENOM
0	0.58844	0.341	0.028	0	MSC	LGI4
0	0.585164	0.319	0.028	0	MSC	SLC7A2
0	0.584058	0.847	0.458	0	MSC	C12orf57
0	0.581428	0.343	0.038	0	MSC	GJA4
0	0.575989	0.393	0.061	0	MSC	ITGA7
0	0.573151	0.742	0.316	0	MSC	AEBP1
0	0.568562	0.428	0.151	0	MSC	RGS16
0	0.562302	0.309	0.039	0	MSC	ADAMTS4
0	0.560005	0.57	0.201	0	MSC	SOD3
0	0.5598	0.484	0.161	0	MSC	LMOD1
0	0.559218	0.909	0.508	0	MSC	MGP
0	0.555983	0.456	0.129	0	MSC	ITGA1
0	0.554232	0.343	0.051	0	MSC	TBX2
0	0.553283	0.32	0.067	0	MSC	MT1A
0	0.553255	0.341	0.047	0	MSC	ANGPT2
0	0.5527	0.426	0.114	0	MSC	SLIT3
0	0.55235	0.594	0.23	0	MSC	CRYAB
0	0.551452	0.559	0.215	0	MSC	NBL1
0	0.550721	0.55	0.19	0	MSC	CNN3
0	0.550678	0.57	0.232	0	MSC	FHL1
0	0.549248	0.501	0.156	0	MSC	PPP1R14A
0	0.547206	0.315	0.023	0	MSC	KCNJ8
0	0.546935	0.468	0.128	0	MSC	EHD2
0	0.545081	0.549	0.254	0	MSC	FILIP1L
0	0.539105	0.346	0.04	0	MSC	EDNRA
0	0.539046	0.51	0.208	0	MSC	TM4SF1
0	0.537713	0.929	0.653	0	MSC	IFITM2
0	0.536416	0.788	0.44	0	MSC	CD59
0	0.536231	0.179	0.018	0	MSC	CCL19
0	0.526406	0.48	0.162	0	MSC	JAG1
0	0.520552	0.534	0.241	0	MSC	CXCL12
0	0.520396	0.358	0.061	0	MSC	PARM1
0	0.519071	0.64	0.264	0	MSC	COL14A1
0	0.516261	0.445	0.137	0	MSC	DLC1
0	0.51614	0.4	0.113	0	MSC	CRISPLD2
0	0.515024	0.341	0.052	0	MSC	ISYNA1
0	0.514853	0.712	0.301	0	MSC	MFGE8
0	0.514586	0.479	0.182	0	MSC	PMEPA1
0	0.5091	0.362	0.074	0	MSC	FHL2
0	0.504705	0.353	0.078	0	MSC	INPP4B
0	0.503038	0.512	0.203	0	MSC	VCL
0	0.502137	0.569	0.289	0	MSC	PTMS
0	0.502013	0.482	0.155	0	MSC	C1QTNF1
0	0.500871	0.466	0.199	0	MSC	UACA
0	0.499118	0.457	0.182	0	MSC	GEM
0	0.497704	0.203	0.011	0	MSC	CCL21
0	0.493731	0.548	0.21	0	MSC	COX7A1
0	0.492422	0.486	0.176	0	MSC	CAVIN3
0	0.48767	0.318	0.075	0	MSC	FGF7
0	0.485339	0.827	0.505	0	MSC	DSTN
0	0.484175	0.598	0.287	0	MSC	GPX3
0	0.477558	0.448	0.155	0	MSC	LAMC1
0	0.474727	0.293	0.033	0	MSC	CCDC102B
0	0.472504	0.295	0.054	0	MSC	CARMN
0	0.472189	0.467	0.156	0	MSC	FBLIM1
0	0.471094	0.292	0.054	0	MSC	KCNE4
0	0.470817	0.557	0.289	0	MSC	HES1
0	0.466075	0.548	0.236	0	MSC	TNS1
0	0.465604	0.419	0.178	0	MSC	MYC
0	0.462683	0.418	0.167	0	MSC	LAMB1
0	0.462318	0.393	0.124	0	MSC	EPHX1
0	0.461852	0.335	0.067	0	MSC	HES4
0	0.461644	0.373	0.102	0	MSC	NID1
0	0.452929	0.288	0.039	0	MSC	SEMA5A
0	0.452293	0.458	0.176	0	MSC	SMOC2
0	0.450984	0.35	0.095	0	MSC	HSPB6
0	0.445293	0.408	0.156	0	MSC	NEXN
0	0.442761	0.46	0.164	0	MSC	RBPMS
0	0.439945	0.63	0.321	0	MSC	NNMT
0	0.437347	0.237	0.016	0	MSC	COX4I2
0	0.435381	0.539	0.265	0	MSC	SERPINH1
0	0.435017	0.275	0.034	0	MSC	NEURL1B
0	0.434667	0.269	0.026	0	MSC	TPPP3
0	0.429846	0.386	0.124	0	MSC	EBF1
0	0.426668	0.295	0.053	0	MSC	ANO1
0	0.425827	0.442	0.179	0	MSC	AKAP12
0	0.42381	0.314	0.069	0	MSC	CAMK2N1
0	0.421746	0.85	0.593	0	MSC	ITGB1
0	0.421255	0.346	0.098	0	MSC	TGFB1I1
0	0.419841	0.585	0.312	0	MSC	TSC22D1
0	0.418066	0.505	0.226	0	MSC	NFIB
0	0.41745	0.339	0.09	0	MSC	PAWR
0	0.416855	0.294	0.064	0	MSC	SYTL2
0	0.416665	0.544	0.274	0	MSC	PALLD
0	0.416577	0.593	0.339	0	MSC	TCEAL4
0	0.416238	0.447	0.189	0	MSC	MPRIP
0	0.415543	0.293	0.06	0	MSC	MRGPRF
0	0.41446	0.471	0.19	0	MSC	PDLIM1
0	0.414158	0.59	0.351	0	MSC	LPP
0	0.412995	0.222	0.012	0	MSC	SSTR2
0	0.412062	0.259	0.035	0	MSC	FAM13C
0	0.408105	0.35	0.117	0	MSC	SORBS3
0	0.408084	0.576	0.278	0	MSC	NUPR1
0	0.406858	0.864	0.641	0	MSC	TIMP1
0	0.406559	0.376	0.13	0	MSC	PTK2
0	0.405426	0.233	0.022	0	MSC	GUCY1A2
0	0.404764	0.245	0.076	0	MSC	TNC
0	0.404321	0.37	0.124	0	MSC	PROCR
0	0.400813	0.416	0.17	0	MSC	RRAS
0	0.399424	0.322	0.09	0	MSC	ARHGAP29
0	0.397784	0.217	0.022	0	MSC	CLSTN2
0	0.394971	0.545	0.248	0	MSC	FSTL1
0	0.39384	0.492	0.221	0	MSC	IGFBP6
0	0.393827	0.242	0.044	0	MSC	PTP4A3
0	0.393114	0.326	0.1	0	MSC	ADCY3
0	0.392099	0.343	0.133	0	MSC	RRAD
0	0.391104	0.773	0.493	0	MSC	EID1
0	0.388318	0.284	0.056	0	MSC	ARHGEF17
0	0.38787	0.146	0.011	0	MSC	PI15
0	0.387739	0.277	0.065	0	MSC	MDK
0	0.383939	0.285	0.068	0	MSC	ANGPT1
0	0.383054	0.54	0.271	0	MSC	BEX3
0	0.381004	0.362	0.122	0	MSC	CAV2
0	0.380325	0.945	0.788	0	MSC	RPS5
0	0.379611	0.31	0.082	0	MSC	PDE1A
0	0.379168	0.229	0.021	0	MSC	FHL5
0	0.377442	0.245	0.041	0	MSC	HEYL
0	0.37673	0.547	0.31	0	MSC	CSRP1
0	0.374928	0.456	0.205	0	MSC	FERMT2
0	0.374092	0.306	0.086	0	MSC	NT5DC2
0	0.373034	0.41	0.169	0	MSC	DDR2
0	0.372755	0.385	0.143	0	MSC	PKIG
0	0.37159	0.375	0.181	0	MSC	MYH11
0	0.371482	0.335	0.116	0	MSC	OSMR
0	0.365444	0.289	0.064	0	MSC	EFHD1
0	0.364276	0.595	0.352	0	MSC	H2AFJ
0	0.36426	0.354	0.137	0	MSC	COL5A2
0	0.362725	0.255	0.06	0	MSC	PGF
0	0.361927	0.659	0.43	0	MSC	MGST3
0	0.359969	0.466	0.234	0	MSC	MAP3K20
0	0.359615	0.327	0.11	0	MSC	AOC3
0	0.357928	0.219	0.02	0	MSC	COL5A3
0	0.357404	0.262	0.062	0	MSC	FXYD6
0	0.357231	0.467	0.21	0	MSC	CRIP2
0	0.355502	0.546	0.285	0	MSC	MXRA7
0	0.354815	0.289	0.087	0	MSC	NTRK2
0	0.354121	0.522	0.27	0	MSC	SPTBN1
0	0.354035	0.184	0.006	0	MSC	AVPR1A
0	0.35368	0.674	0.411	0	MSC	CD151
0	0.35237	0.339	0.163	0	MSC	RASD1
0	0.352118	0.225	0.03	0	MSC	LINC01197
0	0.351691	0.199	0.016	0	MSC	ENPEP
0	0.351556	0.506	0.242	0	MSC	PLS3
0	0.350919	0.404	0.18	0	MSC	LAMB2
0	0.349928	0.753	0.503	0	MSC	SELENOW
0	0.349554	0.226	0.05	0	MSC	EDNRB
0	0.348357	0.644	0.409	0	MSC	LDHB
0	0.347061	0.506	0.306	0	MSC	ARID5B
0	0.346813	0.406	0.18	0	MSC	LGALS3BP
0	0.346757	0.436	0.213	0	MSC	UBA2
0	0.346123	0.201	0.007	0	MSC	FAM162B
0	0.345306	0.481	0.251	0	MSC	MAGED2
0	0.345194	0.893	0.704	0	MSC	BTF3
0	0.344806	0.364	0.15	0	MSC	ENAH
0	0.341092	0.554	0.311	0	MSC	CYB5R3
0	0.340847	0.362	0.143	0	MSC	PRKG1
0	0.340826	0.321	0.107	0	MSC	NDN
0	0.340049	0.203	0.021	0	MSC	GJC1
0	0.339358	0.313	0.103	0	MSC	PDE5A
0	0.339229	0.286	0.088	0	MSC	PDE3A
0	0.339008	0.27	0.069	0	MSC	SMARCD3
0	0.338518	0.337	0.121	0	MSC	SGCE
0	0.336955	0.394	0.172	0	MSC	MSRB3
0	0.336768	0.291	0.089	0	MSC	LAPTM4B
0	0.335898	0.465	0.245	0	MSC	MRVI1
0	0.335728	0.465	0.219	0	MSC	DKK3
0	0.335672	0.266	0.084	0	MSC	CKB
0	0.333085	0.283	0.08	0	MSC	INAFM1
0	0.333059	0.298	0.098	0	MSC	CSRP2
0	0.333046	0.713	0.501	0	MSC	MYH9
0	0.332597	0.328	0.12	0	MSC	ITM2C
0	0.331579	0.338	0.128	0	MSC	PARVA
0	0.331253	0.285	0.084	0	MSC	SELENBP1
0	0.328721	0.285	0.109	0	MSC	ANGPTL4
0	0.325916	0.925	0.796	0	MSC	RPL29
0	0.324815	0.5	0.232	0	MSC	CCDC80
0	0.32454	0.232	0.041	0	MSC	RERG
0	0.322561	0.537	0.31	0	MSC	ESD
0	0.322399	0.426	0.226	0	MSC	CHCHD10
0	0.322186	0.927	0.747	0	MSC	LGALS1
0	0.322137	0.455	0.258	0	MSC	PTEN
0	0.321658	0.322	0.123	0	MSC	PHLDB1
0	0.321436	0.227	0.042	0	MSC	DAAM2
0	0.32139	0.335	0.129	0	MSC	TNS2
0	0.319082	0.383	0.185	0	MSC	IGFBP2
0	0.317378	0.286	0.099	0	MSC	TJP1
0	0.317336	0.361	0.158	0	MSC	PLPP1
0	0.31727	0.632	0.412	0	MSC	RABAC1
0	0.315368	0.208	0.03	0	MSC	EGFLAM
0	0.314659	0.287	0.096	0	MSC	PHLDB2
0	0.31253	0.257	0.062	0	MSC	ESAM
0	0.31194	0.571	0.358	0	MSC	RAB13
0	0.310653	0.553	0.368	0	MSC	ACTN4
0	0.309731	0.402	0.215	0	MSC	ROCK2
0	0.309664	0.943	0.833	0	MSC	RPL18A
0	0.307936	0.958	0.831	0	MSC	RPS7
0	0.306605	0.677	0.492	0	MSC	CEBPD
0	0.304805	0.261	0.081	0	MSC	LRRC32
0	0.304087	0.429	0.22	0	MSC	PRDX2
0	0.3018	0.495	0.291	0	MSC	TCF4
0	0.30179	0.249	0.096	0	MSC	HGF
0	0.301443	0.334	0.134	0	MSC	IFITM1
0	0.301014	0.97	0.877	0	MSC	RPL10A
0	0.299927	0.405	0.189	0	MSC	SERPINF1
0	0.299701	0.288	0.116	0	MSC	MAP7D3
0	0.299178	0.388	0.2	0	MSC	MYO1C
0	0.298702	0.281	0.1	0	MSC	ARHGAP1
0	0.297576	0.274	0.098	0	MSC	SH3PXD2A
0	0.296191	0.18	0.06	0	MSC	ACTG2
0	0.295853	0.318	0.139	0	MSC	ECE1
0	0.295645	0.602	0.39	0	MSC	RHOC
0	0.294646	0.195	0.038	0	MSC	TCIM
0	0.294518	0.283	0.164	0	MSC	CD36
0	0.294338	0.446	0.256	0	MSC	DST
0	0.293158	0.355	0.162	0	MSC	FRZB
0	0.291802	0.737	0.543	0	MSC	NUCKS1
0	0.291688	0.375	0.189	0	MSC	PDLIM3
0	0.291597	0.205	0.04	0	MSC	RASL11A
0	0.29118	0.218	0.044	0	MSC	NFATC4
0	0.290889	0.141	0.006	0	MSC	HIGD1B
0	0.29033	0.292	0.108	0	MSC	PDGFA
0	0.28954	0.284	0.104	0	MSC	PLEKHA4
0	0.286941	0.796	0.615	0	MSC	TPM4
0	0.285041	0.763	0.557	0	MSC	PEBP1
0	0.284946	0.705	0.506	0	MSC	PARK7
0	0.284908	0.213	0.098	0	MSC	POSTN
0	0.28379	0.233	0.071	0	MSC	C20orf27
0	0.283749	0.648	0.468	0	MSC	FLNA
0	0.283404	0.229	0.082	0	MSC	PTN
0	0.283263	0.256	0.085	0	MSC	MAP1LC3A
0	0.283105	0.218	0.055	0	MSC	ADGRA2
0	0.282396	0.416	0.233	0	MSC	IMPDH2
0	0.282126	0.524	0.331	0	MSC	NDUFB4
0	0.28153	0.393	0.181	0	MSC	GNG11
0	0.28072	0.23	0.072	0	MSC	LRRC17
0	0.280559	0.485	0.289	0	MSC	TCEAL9
0	0.280038	0.525	0.324	0	MSC	NENF
0	0.279222	0.512	0.326	0	MSC	PPDPF
0	0.279096	0.266	0.098	0	MSC	RCAN2
0	0.276226	0.261	0.104	0	MSC	SNCG
0	0.275953	0.193	0.055	0	MSC	S1PR3
0	0.27488	0.319	0.148	0	MSC	EVA1B
0	0.274252	0.752	0.563	0	MSC	GSTP1
0	0.273549	0.243	0.085	0	MSC	PXDN
0	0.272494	0.726	0.537	0	MSC	ELOB
0	0.272314	0.752	0.559	0	MSC	YBX3
0	0.271551	0.622	0.432	0	MSC	C4orf3
0	0.271482	0.314	0.151	0	MSC	LMCD1
0	0.27127	0.178	0.022	0	MSC	ATP1B2
0	0.270411	0.499	0.341	0	MSC	PPP1R12A
0	0.270266	0.289	0.135	0	MSC	EMILIN1
0	0.269986	0.303	0.134	0	MSC	NCK2
0	0.269442	0.533	0.351	0	MSC	NDUFB7
0	0.268669	0.171	0.032	0	MSC	ADGRL3
0	0.268455	0.446	0.267	0	MSC	EPB41L2
0	0.268386	0.283	0.119	0	MSC	ECM2
0	0.267793	0.335	0.172	0	MSC	ARHGAP10
0	0.267638	0.568	0.368	0	MSC	IL6ST
0	0.267485	0.494	0.307	0	MSC	FIS1
0	0.267379	0.196	0.039	0	MSC	EBF2
0	0.267156	0.221	0.078	0	MSC	COL12A1
0	0.266364	0.338	0.178	0	MSC	MGLL
0	0.265839	0.781	0.606	0	MSC	PPIB
0	0.265461	0.24	0.078	0	MSC	MT1F
0	0.262612	0.3	0.154	0	MSC	APOLD1
0	0.262417	0.441	0.265	0	MSC	ANXA6
0	0.262344	0.278	0.143	0	MSC	CCND1
0	0.261947	0.962	0.882	0	MSC	RPL18
0	0.260946	0.31	0.151	0	MSC	PDLIM7
0	0.260519	0.229	0.092	0	MSC	CNN1
0	0.26029	0.987	0.924	0	MSC	RPL10
0	0.260051	0.962	0.871	0	MSC	RPLP0
0	0.259355	0.141	0.009	0	MSC	LINC00924
0	0.259288	0.45	0.296	0	MSC	MTHFD2
0	0.259118	0.256	0.099	0	MSC	PELO
0	0.258981	0.209	0.058	0	MSC	ST5
0	0.258814	0.271	0.11	0	MSC	PBX1
0	0.258028	0.24	0.108	0	MSC	C7
0	0.256284	0.295	0.132	0	MSC	RBMS3
0	0.256251	0.451	0.297	0	MSC	KLF9
0	0.255799	0.172	0.047	0	MSC	ADAMTS9
0	0.254943	0.21	0.06	0	MSC	KIRREL1
0	0.254465	0.435	0.259	0	MSC	PRDX4
0	0.254331	0.19	0.048	0	MSC	CLMN
0	0.254269	0.172	0.025	0	MSC	MOCS1
0	0.25401	0.737	0.564	0	MSC	COX7A2
0	0.253404	0.992	0.939	0	MSC	RPS18
0	0.252716	0.286	0.125	0	MSC	AXL
0	0.252275	0.679	0.516	0	MSC	SUMO2
0	0.252149	0.363	0.226	0	MSC	THBS2
0	0.25159	0.965	0.89	0	MSC	RPS4X
0	0.250587	0.162	0.03	0	MSC	KLHL23
0	0.250572	0.399	0.228	0	MSC	NFIA
0	0.250189	0.863	0.703	0	MSC	CD81
0	-0.25057	0.048	0.176	0	MSC	HPCAL1
0	-0.250602	0.016	0.142	0	MSC	NCF2
0	-0.250704	0.006	0.138	0	MSC	ARHGAP45
0	-0.250731	0.011	0.143	0	MSC	PTPN6
0	-0.250967	0.191	0.321	0	MSC	ARF6
0	-0.251003	0.133	0.262	0	MSC	SH3BP5
0	-0.251075	0.009	0.127	0	MSC	GPR65
0	-0.251147	0.627	0.729	0	MSC	ARPC2
0	-0.251529	0.114	0.245	0	MSC	AP1S2
0	-0.252355	0.015	0.125	0	MSC	VMO1
0	-0.252576	0.147	0.273	0	MSC	ITGA5
0	-0.252964	0.843	0.865	0	MSC	HSPA1A
0	-0.252986	0.058	0.18	0	MSC	CDC42SE2
0	-0.253494	0.816	0.88	0	MSC	OAZ1
0	-0.253585	0.004	0.135	0	MSC	CD300A
0	-0.253694	0.268	0.379	0	MSC	DNTTIP2
0	-0.254068	0.115	0.243	0	MSC	SWAP70
0	-0.254158	0.032	0.163	0	MSC	LPCAT2
0	-0.254665	0.097	0.224	0	MSC	CDC42EP3
0	-0.254712	0.009	0.143	0	MSC	FMNL1
0	-0.254812	0.142	0.27	0	MSC	RGS10
0	-0.25547	0.053	0.18	0	MSC	CMIP
0	-0.256015	0.049	0.172	0	MSC	VPS37B
0	-0.256075	0.019	0.136	0	MSC	LONRF3
0	-0.256136	0.051	0.182	0	MSC	DRAM1
0	-0.256258	0.016	0.132	0	MSC	CRYBG1
0	-0.256279	0.135	0.268	0	MSC	SYNGR2
0	-0.256467	0.207	0.33	0	MSC	ATP6V0D1
0	-0.256591	0.066	0.19	0	MSC	DOCK8
0	-0.256972	0.107	0.236	0	MSC	RPS6KA3
0	-0.259087	0.207	0.336	0	MSC	GABARAPL1
0	-0.259539	0.043	0.169	0	MSC	GPR137B
0	-0.259578	0.121	0.26	0	MSC	VOPP1
0	-0.259645	0.134	0.253	0	MSC	GLA
0	-0.259661	0.122	0.247	0	MSC	SKAP2
0	-0.259669	0.334	0.447	0	MSC	LIMS1
0	-0.259675	0.619	0.717	0	MSC	DNAJA1
0	-0.259832	0.311	0.428	0	MSC	NUFIP2
0	-0.260476	0.4	0.536	0	MSC	DAZAP2
0	-0.260899	0.138	0.24	0	MSC	EHD1
0	-0.261824	0.004	0.125	0	MSC	GPR132
0	-0.262401	0.672	0.71	0	MSC	BTG1
0	-0.26352	0.283	0.405	0	MSC	CREG1
0	-0.263811	0.03	0.159	0	MSC	PTPRJ
0	-0.265064	0.008	0.144	0	MSC	INPP5D
0	-0.265238	0.019	0.157	0	MSC	SLC7A7
0	-0.266977	0.41	0.525	0	MSC	CLK1
0	-0.266984	0.085	0.191	0	MSC	PTGS2
0	-0.267189	0.078	0.215	0	MSC	ITPR2
0	-0.267411	0.091	0.215	0	MSC	STK4
0	-0.268224	0.037	0.165	0	MSC	C9orf72
0	-0.268649	0.008	0.144	0	MSC	IL18
0	-0.269484	0.007	0.139	0	MSC	MPEG1
0	-0.26988	0.259	0.397	0	MSC	HEXB
0	-0.270028	0.942	0.961	0	MSC	HSP90AA1
0	-0.270634	0.538	0.653	0	MSC	GNAI2
0	-0.271434	0.525	0.63	0	MSC	ARPC3
0	-0.27204	0.07	0.193	0	MSC	TET2
0	-0.272377	0.022	0.149	0	MSC	IRAK2
0	-0.272553	0.191	0.321	0	MSC	PLEKHO1
0	-0.27281	0.167	0.288	0	MSC	CCNH
0	-0.273271	0.077	0.196	0	MSC	OTUD1
0	-0.274088	0.127	0.25	0	MSC	CHORDC1
0	-0.274329	0.631	0.725	0	MSC	HSPA1B
0	-0.274526	0.08	0.223	0	MSC	LY96
0	-0.274637	0.312	0.433	0	MSC	ATP6V0B
0	-0.275296	0.007	0.126	0	MSC	NLRP3
0	-0.27591	0.087	0.217	0	MSC	DENND4A
0	-0.27609	0.125	0.243	0	MSC	GADD45G
0	-0.277153	0.107	0.242	0	MSC	HECA
0	-0.277369	0.005	0.114	0	MSC	AQP9
0	-0.277614	0.006	0.124	0	MSC	RHOH
0	-0.277785	0.106	0.23	0	MSC	ATP2C1
0	-0.277831	0.012	0.157	0	MSC	DOCK2
0	-0.277877	0.044	0.186	0	MSC	SLC16A3
0	-0.27868	0.053	0.187	0	MSC	ITGA4
0	-0.278819	0.044	0.188	0	MSC	PLEKHO2
0	-0.279292	0.005	0.148	0	MSC	GNA15
0	-0.279419	0.291	0.399	0	MSC	YPEL5
0	-0.279735	0.019	0.161	0	MSC	ELMO1
0	-0.28161	0.017	0.148	0	MSC	SLC1A3
0	-0.281996	0.325	0.446	0	MSC	QKI
0	-0.282243	0.03	0.182	0	MSC	SIRPA
0	-0.283484	0.041	0.183	0	MSC	MYO5A
0	-0.28382	0.079	0.216	0	MSC	ERN1
0	-0.283834	0.249	0.385	0	MSC	RNF130
0	-0.283901	0.157	0.297	0	MSC	CKLF
0	-0.284493	0.208	0.344	0	MSC	PPT1
0	-0.285548	0.065	0.183	0	MSC	ITM2A
0	-0.285911	0.006	0.153	0	MSC	ITGAM
0	-0.285927	0.005	0.152	0	MSC	BIN2
0	-0.286731	0.221	0.354	0	MSC	NXF1
0	-0.286855	0.027	0.15	0	MSC	PRDM1
0	-0.287359	0.021	0.153	0	MSC	P2RX7
0	-0.287606	0.113	0.247	0	MSC	ZBTB1
0	-0.288242	0.08	0.205	0	MSC	JARID2
0	-0.288762	0.302	0.449	0	MSC	ARL6IP1
0	-0.289516	0.3	0.426	0	MSC	GPBP1
0	-0.290025	0.195	0.34	0	MSC	ATP6AP1
0	-0.29004	0.22	0.351	0	MSC	ARIH1
0	-0.290045	0.068	0.214	0	MSC	CHST11
0	-0.290103	0.168	0.286	0	MSC	HBEGF
0	-0.29024	0.557	0.691	0	MSC	UBE2D3
0	-0.290278	0.125	0.256	0	MSC	BASP1
0	-0.290514	0.298	0.444	0	MSC	PRNP
0	-0.290685	0.054	0.209	0	MSC	EHD4
0	-0.290728	0.161	0.294	0	MSC	ATP13A3
0	-0.290996	0.214	0.355	0	MSC	CMTM6
0	-0.2911	0.018	0.172	0	MSC	MGAT4A
0	-0.291203	0.213	0.342	0	MSC	KCTD12
0	-0.291257	0.009	0.156	0	MSC	EMB
0	-0.291823	0.02	0.157	0	MSC	GK
0	-0.292618	0.033	0.175	0	MSC	PRKCH
0	-0.292697	0.348	0.495	0	MSC	ACTR3
0	-0.292793	0.163	0.323	0	MSC	SERPINB1
0	-0.293469	0.003	0.137	0	MSC	TNFSF8
0	-0.294406	0.607	0.723	0	MSC	DUSP1
0	-0.294628	0.006	0.157	0	MSC	ALOX5
0	-0.294727	0.505	0.63	0	MSC	NEAT1
0	-0.295242	0.018	0.158	0	MSC	MNDA
0	-0.295794	0.006	0.158	0	MSC	LAT2
0	-0.295959	0.344	0.463	0	MSC	DDIT4
0	-0.296116	0.146	0.283	0	MSC	UPP1
0	-0.296263	0.165	0.314	0	MSC	ANKHD1
0	-0.297399	0.429	0.578	0	MSC	ACTR2
0	-0.29819	0.061	0.2	0	MSC	MXD1
0	-0.298738	0.045	0.188	0	MSC	NRP2
0	-0.299004	0.187	0.331	0	MSC	PPP1R15B
0	-0.300632	0.007	0.152	0	MSC	IKZF1
0	-0.300753	0.005	0.144	0	MSC	TREM2
0	-0.301659	0.042	0.192	0	MSC	ZNF267
0	-0.302408	0.016	0.152	0	MSC	POU2F2
0	-0.302426	0.028	0.166	0	MSC	SLC39A8
0	-0.302813	0.209	0.349	0	MSC	DAB2
0	-0.303493	0.498	0.632	0	MSC	SFPQ
0	-0.304129	0.185	0.323	0	MSC	BAZ1A
0	-0.304221	0.251	0.383	0	MSC	WTAP
0	-0.304229	0.249	0.399	0	MSC	C6orf62
0	-0.304306	0.007	0.155	0	MSC	RNASE6
0	-0.304486	0.122	0.27	0	MSC	ATP6V1B2
0	-0.304687	0.091	0.221	0	MSC	SIPA1L1
0	-0.305531	0.112	0.237	0	MSC	PPIF
0	-0.305604	0.107	0.252	0	MSC	CKS2
0	-0.30606	0.374	0.516	0	MSC	RAB7A
0	-0.307173	0.136	0.291	0	MSC	UBALD2
0	-0.307471	0.026	0.181	0	MSC	HMGA1
0	-0.308001	0.127	0.283	0	MSC	PFKFB3
0	-0.308327	0.121	0.272	0	MSC	PDXK
0	-0.308434	0.009	0.14	0	MSC	HLA-DQA2
0	-0.308729	0.203	0.337	0	MSC	ADM
0	-0.310239	0.083	0.242	0	MSC	LSP1
0	-0.311591	0.129	0.274	0	MSC	IRS2
0	-0.311975	0.007	0.158	0	MSC	PIK3R5
0	-0.312415	0.115	0.268	0	MSC	ICAM1
0	-0.312837	0.006	0.142	0	MSC	CLEC5A
0	-0.313458	0.012	0.145	0	MSC	MIR155HG
0	-0.314492	0.107	0.253	0	MSC	CPEB4
0	-0.315581	0.184	0.326	0	MSC	CHMP1B
0	-0.315754	0.088	0.239	0	MSC	OGFRL1
0	-0.316271	0.053	0.211	0	MSC	LDLRAD4
0	-0.316573	0.009	0.137	0	MSC	CD52
0	-0.31684	0.192	0.326	0	MSC	ZC3HAV1
0	-0.317841	0.081	0.171	0	MSC	G0S2
0	-0.318014	0.008	0.17	0	MSC	EVI2B
0	-0.318059	0.678	0.804	0	MSC	HLA-E
0	-0.318758	0.051	0.21	0	MSC	MANBA
0	-0.318925	0.079	0.223	0	MSC	ADAP2
0	-0.319358	0.191	0.347	0	MSC	FNBP1
0	-0.321462	0.15	0.29	0	MSC	EIF4E
0	-0.322224	0.083	0.228	0	MSC	TNFAIP8
0	-0.322795	0.062	0.217	0	MSC	SERPINB9
0	-0.323301	0.012	0.155	0	MSC	FMN1
0	-0.323543	0.007	0.154	0	MSC	CYTIP
0	-0.324166	0.007	0.134	0	MSC	IL1RN
0	-0.324979	0.049	0.205	0	MSC	MTSS1
0	-0.325547	0.281	0.391	0	MSC	TYMP
0	-0.325816	0.186	0.347	0	MSC	ARL8B
0	-0.328277	0.115	0.251	0	MSC	SIK3
0	-0.329207	0.032	0.191	0	MSC	IRF8
0	-0.329414	0.134	0.274	0	MSC	THBD
0	-0.329704	0.109	0.256	0	MSC	KDM6B
0	-0.330223	0.212	0.36	0	MSC	HSPA6
0	-0.33028	0.006	0.156	0	MSC	CD48
0	-0.331801	0.024	0.197	0	MSC	LGALS9
0	-0.331848	0.076	0.218	0	MSC	TUBA4A
0	-0.333059	0.147	0.284	0	MSC	NR4A3
0	-0.333823	0.013	0.164	0	MSC	KYNU
0	-0.33407	0.015	0.181	0	MSC	MYO1F
0	-0.334719	0.162	0.318	0	MSC	RUNX1
0	-0.33634	0.245	0.401	0	MSC	KLF4
0	-0.336387	0.06	0.23	0	MSC	RAPGEF1
0	-0.337555	0.014	0.17	0	MSC	ST3GAL6
0	-0.337749	0.014	0.186	0	MSC	EVI2A
0	-0.338014	0.066	0.232	0	MSC	PTPRE
0	-0.338162	0.568	0.717	0	MSC	MCL1
0	-0.338488	0.008	0.142	0	MSC	RUNX3
0	-0.338821	0.202	0.35	0	MSC	DSE
0	-0.339378	0.351	0.501	0	MSC	HERPUD1
0	-0.339518	0.316	0.473	0	MSC	DNAJB6
0	-0.340883	0.008	0.175	0	MSC	CD86
0	-0.340908	0.063	0.228	0	MSC	LHFPL2
0	-0.341817	0.261	0.411	0	MSC	GRN
0	-0.3419	0.011	0.166	0	MSC	AMPD3
0	-0.342062	0.108	0.281	0	MSC	SLC20A1
0	-0.342118	0.303	0.451	0	MSC	JMJD1C
0	-0.343265	0.012	0.127	0	MSC	FCGBP
0	-0.343938	0.007	0.171	0	MSC	FPR3
0	-0.344636	0.013	0.185	0	MSC	SPI1
0	-0.344716	0.02	0.142	0	MSC	CXCL1
0	-0.345472	0.006	0.178	0	MSC	ARHGAP30
0	-0.346607	0.228	0.386	0	MSC	RILPL2
0	-0.346635	0.049	0.222	0	MSC	MPP1
0	-0.347079	0.502	0.693	0	MSC	RASGEF1B
0	-0.348987	0.008	0.156	0	MSC	C15orf48
0	-0.350318	0.013	0.174	0	MSC	MS4A4A
0	-0.350785	0.015	0.162	0	MSC	FOLR2
0	-0.352073	0.243	0.429	0	MSC	FXYD5
0	-0.352276	0.162	0.31	0	MSC	NFAT5
0	-0.352891	0.007	0.186	0	MSC	NCF4
0	-0.354101	0.046	0.228	0	MSC	GAS7
0	-0.354423	0.076	0.258	0	MSC	CTSH
0	-0.354683	0.036	0.216	0	MSC	LPXN
0	-0.35549	0.075	0.237	0	MSC	FMNL2
0	-0.356174	0.046	0.24	0	MSC	PREX1
0	-0.356557	0.145	0.29	0	MSC	PELI1
0	-0.357291	0.015	0.197	0	MSC	CD37
0	-0.357318	0.168	0.331	0	MSC	IDI1
0	-0.357968	0.047	0.199	0	MSC	PECAM1
0	-0.357983	0.262	0.427	0	MSC	ETS2
0	-0.35878	0.061	0.209	0	MSC	DNAJA4
0	-0.358786	0.126	0.306	0	MSC	FGL2
0	-0.3593	0.416	0.584	0	MSC	SARAF
0	-0.359448	0.08	0.241	0	MSC	USP36
0	-0.359849	0.488	0.613	0	MSC	ZFP36L2
0	-0.360002	0.007	0.187	0	MSC	DOK2
0	-0.36026	0.088	0.256	0	MSC	DUSP5
0	-0.360668	0.009	0.19	0	MSC	PIK3AP1
0	-0.361312	0.013	0.191	0	MSC	TLR2
0	-0.361511	0.016	0.198	0	MSC	UCP2
0	-0.362159	0.185	0.352	0	MSC	CHD2
0	-0.363699	0.019	0.194	0	MSC	IQGAP2
0	-0.364035	0.021	0.2	0	MSC	C1orf162
0	-0.36419	0.478	0.608	0	MSC	GLUL
0	-0.364276	0.168	0.332	0	MSC	CCDC88A
0	-0.366161	0.162	0.349	0	MSC	SKIL
0	-0.367183	0.007	0.19	0	MSC	HCK
0	-0.368347	0.064	0.225	0	MSC	EIF2AK3
0	-0.3684	0.174	0.352	0	MSC	IFNGR2
0	-0.368671	0.038	0.23	0	MSC	CYTH1
0	-0.368935	0.13	0.321	0	MSC	TPP1
0	-0.372613	0.099	0.263	0	MSC	PTGER4
0	-0.372865	0.188	0.366	0	MSC	DDX3Y
0	-0.373889	0.143	0.336	0	MSC	PNP
0	-0.373959	0.142	0.329	0	MSC	PLEKHB2
0	-0.374175	0.1	0.287	0	MSC	GNA13
0	-0.374988	0.01	0.19	0	MSC	CLEC7A
0	-0.375172	0.05	0.231	0	MSC	BCAT1
0	-0.375271	0.182	0.373	0	MSC	GNS
0	-0.376267	0.018	0.206	0	MSC	TBXAS1
0	-0.376502	0.009	0.137	0	MSC	MARCO
0	-0.378572	0.119	0.296	0	MSC	FAM107B
0	-0.378916	0.109	0.284	0	MSC	SMAP2
0	-0.378923	0.034	0.221	0	MSC	EPB41L3
0	-0.378942	0.051	0.242	0	MSC	EMILIN2
0	-0.380215	0.106	0.278	0	MSC	MAP2K3
0	-0.383636	0.189	0.36	0	MSC	TAOK3
0	-0.385318	0.123	0.302	0	MSC	MYO9B
0	-0.386864	0.127	0.289	0	MSC	ABL2
0	-0.38719	0.169	0.345	0	MSC	DUSP6
0	-0.387854	0.02	0.21	0	MSC	RASSF5
0	-0.388263	0.014	0.197	0	MSC	HLA-DMB
0	-0.388574	0.016	0.209	0	MSC	LST1
0	-0.389421	0.038	0.228	0	MSC	STK10
0	-0.390289	0.411	0.58	0	MSC	SH3BGRL3
0	-0.390935	0.492	0.673	0	MSC	ID2
0	-0.395056	0.009	0.204	0	MSC	SYK
0	-0.396089	0.377	0.549	0	MSC	NAMPT
0	-0.396391	0.052	0.251	0	MSC	MBP
0	-0.397027	0.02	0.199	0	MSC	MCTP1
0	-0.397044	0.012	0.149	0	MSC	AREG
0	-0.397212	0.195	0.393	0	MSC	GRB2
0	-0.398282	0.169	0.367	0	MSC	CD55
0	-0.399243	0.007	0.202	0	MSC	CYTH4
0	-0.399288	0.623	0.698	0	MSC	CTSD
0	-0.401701	0.446	0.543	0	MSC	CTSL
0	-0.402759	0.784	0.841	0	MSC	PSAP
0	-0.403162	0.036	0.225	0	MSC	PHACTR1
0	-0.403361	0.106	0.307	0	MSC	ALCAM
0	-0.404006	0.613	0.739	0	MSC	DNAJB1
0	-0.404316	0.323	0.495	0	MSC	IER5
0	-0.404365	0.007	0.191	0	MSC	TAGAP
0	-0.405671	0.046	0.241	0	MSC	CXCL16
0	-0.406111	0.236	0.438	0	MSC	ELL2
0	-0.407797	0.022	0.228	0	MSC	APBB1IP
0	-0.408198	0.011	0.206	0	MSC	SERPINA1
0	-0.408609	0.144	0.35	0	MSC	IVNS1ABP
0	-0.410214	0.282	0.451	0	MSC	CTSZ
0	-0.411859	0.274	0.407	0	MSC	LGMN
0	-0.412379	0.081	0.283	0	MSC	ARHGAP26
0	-0.413354	0.05	0.263	0	MSC	FERMT3
0	-0.413952	0.009	0.211	0	MSC	RAC2
0	-0.413988	0.2	0.402	0	MSC	ELF1
0	-0.414065	0.017	0.219	0	MSC	HAVCR2
0	-0.414493	0.423	0.6	0	MSC	TSC22D3
0	-0.415388	0.044	0.243	0	MSC	CSF1R
0	-0.420007	0.044	0.256	0	MSC	FRMD4B
0	-0.422405	0.019	0.19	0	MSC	LUCAT1
0	-0.425611	0.068	0.28	0	MSC	ARHGAP18
0	-0.42782	0.123	0.313	0	MSC	ATP2B1
0	-0.429188	0.018	0.215	0	MSC	CYBB
0	-0.429454	0.051	0.237	0	MSC	RGCC
0	-0.434272	0.022	0.15	0	MSC	CCL5
0	-0.43496	0.055	0.236	0	MSC	BIRC3
0	-0.435373	0.156	0.392	0	MSC	PLXDC2
0	-0.437144	0.478	0.634	0	MSC	SOD2
0	-0.437957	0.007	0.208	0	MSC	ITGAX
0	-0.439419	0.259	0.465	0	MSC	MGAT1
0	-0.439556	0.009	0.23	0	MSC	IL10RA
0	-0.440817	0.058	0.265	0	MSC	CD68
0	-0.441276	0.24	0.432	0	MSC	MAP3K8
0	-0.441278	0.085	0.292	0	MSC	TNFRSF1B
0	-0.441936	0.35	0.552	0	MSC	AKAP13
0	-0.443733	0.357	0.578	0	MSC	LRRFIP1
0	-0.444267	0.09	0.291	0	MSC	ACSL1
0	-0.44474	0.122	0.309	0	MSC	FNIP2
0	-0.446649	0.037	0.242	0	MSC	PMAIP1
0	-0.447759	0.345	0.529	0	MSC	EIF4A3
0	-0.450832	0.014	0.199	0	MSC	TNF
0	-0.451489	0.02	0.23	0	MSC	CPVL
0	-0.451534	0.012	0.147	0	MSC	CCL20
0	-0.452192	0.124	0.361	0	MSC	CELF2
0	-0.452932	0.104	0.337	0	MSC	METRNL
0	-0.454631	0.44	0.643	0	MSC	S100A10
0	-0.454636	0.049	0.283	0	MSC	ARRB2
0	-0.45628	0.016	0.213	0	MSC	MRC1
0	-0.456723	0.153	0.397	0	MSC	WIPF1
0	-0.459915	0.023	0.221	0	MSC	SLC11A1
0	-0.462102	0.01	0.239	0	MSC	NCKAP1L
0	-0.465262	0.324	0.518	0	MSC	ATP1B3
0	-0.466441	0.259	0.471	0	MSC	CFLAR
0	-0.467197	0.09	0.335	0	MSC	GMFG
0	-0.469995	0.61	0.777	0	MSC	NFKBIA
0	-0.474145	0.01	0.233	0	MSC	C3AR1
0	-0.475426	0.053	0.254	0	MSC	ARL4C
0	-0.476386	0.023	0.235	0	MSC	B3GNT5
0	-0.478118	0.1	0.312	0	MSC	ZSWIM6
0	-0.479482	0.189	0.39	0	MSC	EZR
0	-0.482404	0.009	0.197	0	MSC	OLR1
0	-0.482845	0.163	0.364	0	MSC	CREM
0	-0.485985	0.012	0.241	0	MSC	SLA
0	-0.488635	0.009	0.232	0	MSC	CD84
0	-0.490039	0.112	0.351	0	MSC	STK17B
0	-0.491654	0.114	0.355	0	MSC	MFSD1
0	-0.4919	0.157	0.364	0	MSC	NFKB1
0	-0.493388	0.015	0.231	0	MSC	SAMSN1
0	-0.494557	0.014	0.242	0	MSC	SLCO2B1
0	-0.494878	0.026	0.212	0	MSC	F13A1
0	-0.497432	0.124	0.323	0	MSC	ZNF331
0	-0.497733	0.015	0.174	0	MSC	CD69
0	-0.499166	0.37	0.596	0	MSC	CYBA
0	-0.499652	0.011	0.233	0	MSC	FCGR1A
0	-0.500451	0.082	0.332	0	MSC	EFHD2
0	-0.501945	0.47	0.635	0	MSC	IER3
0	-0.503078	0.011	0.263	0	MSC	CORO1A
0	-0.503457	0.297	0.557	0	MSC	ARPC1B
0	-0.506724	0.048	0.238	0	MSC	S100A9
0	-0.507382	0.089	0.318	0	MSC	PDE4B
0	-0.514241	0.08	0.339	0	MSC	RNASET2
0	-0.514313	0.015	0.263	0	MSC	LAIR1
0	-0.517827	0.229	0.434	0	MSC	MAFB
0	-0.518185	0.024	0.233	0	MSC	C1QC
0	-0.519706	0.08	0.33	0	MSC	CLEC2B
0	-0.520827	0.032	0.249	0	MSC	LYZ
0	-0.523505	0.033	0.266	0	MSC	DOCK4
0	-0.528548	0.049	0.288	0	MSC	HLA-DMA
0	-0.536842	0.069	0.296	0	MSC	HMOX1
0	-0.537343	0.041	0.318	0	MSC	HCLS1
0	-0.539634	0.432	0.652	0	MSC	NPC2
0	-0.54109	0.051	0.297	0	MSC	CD93
0	-0.543623	0.011	0.23	0	MSC	SLC16A10
0	-0.543966	0.011	0.261	0	MSC	FPR1
0	-0.549067	0.095	0.343	0	MSC	INSIG1
0	-0.55253	0.017	0.264	0	MSC	VSIG4
0	-0.558698	0.018	0.261	0	MSC	MS4A7
0	-0.559752	0.155	0.386	0	MSC	PLAUR
0	-0.561378	0.043	0.328	0	MSC	FAM49B
0	-0.562077	0.129	0.398	0	MSC	RNF149
0	-0.566358	0.017	0.292	0	MSC	HCST
0	-0.567231	0.016	0.267	0	MSC	RBM47
0	-0.567647	0.371	0.603	0	MSC	HSPH1
0	-0.574341	0.048	0.318	0	MSC	LYN
0	-0.578156	0.291	0.565	0	MSC	SDCBP
0	-0.584036	0.028	0.268	0	MSC	MS4A6A
0	-0.596025	0.55	0.755	0	MSC	KLF6
0	-0.597833	0.029	0.313	0	MSC	CAPG
0	-0.60209	0.017	0.295	0	MSC	ALOX5AP
0	-0.61918	0.018	0.311	0	MSC	FYB1
0	-0.62548	0.196	0.448	0	MSC	SGK1
0	-0.628649	0.029	0.27	0	MSC	HLA-DQA1
0	-0.630946	0.034	0.274	0	MSC	DUSP2
0	-0.632079	0.267	0.536	0	MSC	RGS2
0	-0.644898	0.03	0.242	0	MSC	IL1B
0	-0.646155	0.031	0.314	0	MSC	STAB1
0	-0.656839	0.067	0.313	0	MSC	RNASE1
0	-0.658465	0.03	0.344	0	MSC	LCP2
0	-0.665052	0.025	0.312	0	MSC	C5AR1
0	-0.667615	0.506	0.772	0	MSC	SAT1
0	-0.669409	0.025	0.299	0	MSC	GPR183
0	-0.67663	0.022	0.285	0	MSC	BCL2A1
0	-0.681215	0.068	0.389	0	MSC	CTSS
0	-0.684683	0.06	0.336	0	MSC	CD14
0	-0.694983	0.042	0.346	0	MSC	FCER1G
0	-0.696673	0.039	0.371	0	MSC	VAMP8
0	-0.700529	0.073	0.33	0	MSC	HLA-DRB5
0	-0.70674	0.122	0.459	0	MSC	COTL1
0	-0.707552	0.027	0.319	0	MSC	MSR1
0	-0.709122	0.046	0.278	0	MSC	CCL4L2
0	-0.712794	0.02	0.33	0	MSC	PLEK
0	-0.720749	0.016	0.379	0	MSC	CD53
0	-0.722609	0.186	0.477	0	MSC	TNFAIP3
0	-0.722784	0.259	0.524	0	MSC	PLIN2
0	-0.731802	0.072	0.312	0	MSC	C1QB
0	-0.740185	0.042	0.332	0	MSC	HLA-DQB1
0	-0.741042	0.096	0.423	0	MSC	REL
0	-0.752097	0.241	0.537	0	MSC	NR4A2
0	-0.754816	0.167	0.41	0	MSC	CXCL2
0	-0.758158	0.298	0.658	0	MSC	TPM3
0	-0.766469	0.198	0.463	0	MSC	HLA-DPB1
0	-0.772625	0.033	0.35	0	MSC	FCGR2A
0	-0.7814	0.077	0.334	0	MSC	C1QA
0	-0.784373	0.112	0.409	0	MSC	HLA-DPA1
0	-0.790343	0.046	0.374	0	MSC	AIF1
0	-0.794369	0.108	0.333	0	MSC	SPP1
0	-0.799515	0.023	0.394	0	MSC	PTPRC
0	-0.806008	0.45	0.69	0	MSC	CTSB
0	-0.821311	0.026	0.407	0	MSC	ITGB2
0	-0.824381	0.081	0.349	0	MSC	CXCL3
0	-0.874875	0.062	0.396	0	MSC	CXCR4
0	-0.881435	0.4	0.741	0	MSC	SRGN
0	-0.882152	0.029	0.375	0	MSC	FCGR3A
0	-0.900525	0.052	0.375	0	MSC	RGS1
0	-0.909389	0.039	0.387	0	MSC	CD163
0	-0.926998	0.032	0.469	0	MSC	LCP1
0	-0.931665	0.086	0.459	0	MSC	CD83
0	-0.977215	0.074	0.463	0	MSC	TYROBP
0	-0.980876	0.127	0.419	0	MSC	CXCL8
0	-0.992876	0.086	0.411	0	MSC	CCL3
0	-0.994038	0.144	0.498	0	MSC	HLA-DRB1
0	-1.00323	0.065	0.401	0	MSC	CCL4
0	-1.0216	0.186	0.525	0	MSC	HLA-DRA
0	-1.05871	0.256	0.621	0	MSC	CD74
0	-1.23876	0.058	0.578	0	MSC	LAPTM5
2.62321e-243	-0.265715	0.117	0.19	5.06411e-239	MSC	C3
0	1.61648	0.835	0.092	0	SMC	MYH11
0	1.57534	0.954	0.269	0	SMC	TPM2
0	1.57127	0.82	0.143	0	SMC	ACTA2
0	1.55595	0.955	0.304	0	SMC	TAGLN
0	1.52311	0.939	0.233	0	SMC	MYL9
0	1.49316	0.801	0.121	0	SMC	RGS5
0	1.36789	0.951	0.296	0	SMC	CALD1
0	1.22471	0.747	0.087	0	SMC	LMOD1
0	1.1942	0.714	0.088	0	SMC	PPP1R14A
0	1.19142	0.903	0.229	0	SMC	MFGE8
0	1.18299	0.694	0.054	0	SMC	PLN
0	1.18143	0.982	0.419	0	SMC	IGFBP7
0	1.17819	0.96	0.451	0	SMC	DSTN
0	1.15167	0.724	0.093	0	SMC	MYLK
0	1.1427	0.809	0.237	0	SMC	TPM1
0	1.13852	0.799	0.197	0	SMC	C11orf96
0	1.11973	0.684	0.083	0	SMC	ITGA8
0	1.08609	0.924	0.271	0	SMC	BGN
0	1.05839	0.931	0.337	0	SMC	SPARCL1
0	0.960854	0.931	0.358	0	SMC	SPARC
0	0.956442	0.762	0.252	0	SMC	CSRP1
0	0.955891	0.955	0.458	0	SMC	MGP
0	0.954021	0.651	0.097	0	SMC	FRZB
0	0.948192	0.748	0.178	0	SMC	PLS3
0	0.940719	0.675	0.125	0	SMC	PDLIM3
0	0.933297	0.74	0.189	0	SMC	LTBP1
0	0.931572	0.751	0.215	0	SMC	PALLD
0	0.926955	0.522	0.034	0	SMC	CNN1
0	0.922991	0.591	0.102	0	SMC	NEXN
0	0.914289	0.833	0.284	0	SMC	CAVIN1
0	0.910845	0.696	0.177	0	SMC	FHL1
0	0.90296	0.573	0.13	0	SMC	MYH10
0	0.899487	0.812	0.285	0	SMC	CLU
0	0.898576	0.519	0.058	0	SMC	SORBS2
0	0.893676	0.665	0.147	0	SMC	SOD3
0	0.892669	0.68	0.168	0	SMC	MAP1B
0	0.890094	0.692	0.182	0	SMC	TNS1
0	0.88838	0.66	0.16	0	SMC	AQP1
0	0.886525	0.714	0.173	0	SMC	CRYAB
0	0.870777	0.781	0.256	0	SMC	SELENOM
0	0.866073	0.695	0.159	0	SMC	DKK3
0	0.86088	0.804	0.261	0	SMC	AEBP1
0	0.855391	0.591	0.109	0	SMC	SYNPO
0	0.850015	0.663	0.179	0	SMC	IGFBP5
0	0.845472	0.809	0.325	0	SMC	ACTN1
0	0.844672	0.574	0.094	0	SMC	SYNPO2
0	0.841896	0.734	0.194	0	SMC	CPE
0	0.834991	0.656	0.164	0	SMC	MFAP4
0	0.831252	0.655	0.152	0	SMC	KANK2
0	0.82666	0.531	0.065	0	SMC	CCDC3
0	0.826452	0.61	0.116	0	SMC	MSRB3
0	0.823871	0.587	0.105	0	SMC	FBLIM1
0	0.818731	0.498	0.039	0	SMC	RAMP1
0	0.818232	0.563	0.091	0	SMC	SORBS1
0	0.815951	0.605	0.175	0	SMC	THBS2
0	0.803708	0.591	0.126	0	SMC	SMOC2
0	0.802399	0.724	0.211	0	SMC	COL14A1
0	0.795962	0.569	0.136	0	SMC	IGFBP2
0	0.794892	0.823	0.36	0	SMC	CD151
0	0.773796	0.792	0.427	0	SMC	FLNA
0	0.76983	0.707	0.309	0	SMC	LPP
0	0.768857	0.646	0.159	0	SMC	COX7A1
0	0.766994	0.586	0.114	0	SMC	RBPMS
0	0.766469	0.507	0.079	0	SMC	PPP1R12B
0	0.755031	0.605	0.162	0	SMC	CAV1
0	0.747763	0.456	0.037	0	SMC	SUSD5
0	0.737892	0.678	0.233	0	SMC	EFEMP1
0	0.723815	0.697	0.234	0	SMC	MXRA7
0	0.715452	0.538	0.135	0	SMC	CAVIN3
0	0.711673	0.585	0.153	0	SMC	ANTXR1
0	0.704158	0.608	0.192	0	SMC	OGN
0	0.701275	0.862	0.46	0	SMC	SELENOW
0	0.700308	0.715	0.276	0	SMC	NNMT
0	0.695758	0.457	0.052	0	SMC	RCAN2
0	0.690104	0.359	0.02	0	SMC	ACTG2
0	0.689523	0.535	0.14	0	SMC	NET1
0	0.68642	0.399	0.026	0	SMC	HSPB7
0	0.683736	0.584	0.165	0	SMC	CRIP2
0	0.683494	0.843	0.423	0	SMC	A2M
[truncated: 15,704 more rows]

## Sheet: Table S5
Table S5. Sub-Type-Specific Gene Expression Profiles in Human Aortic Tissue
p_val	avg_log2FC	pct.1	pct.2	p_val_adj	cluster	gene	celltype
0	1.86869	0.676	0.03	0	LEC_C0_CCL21+	CCL21	LEC
0	1.68362	0.797	0.058	0	LEC_C0_CCL21+	TFF3	LEC
0	1.21937	0.552	0.022	0	LEC_C0_CCL21+	NTS	LEC
0	1.21268	0.682	0.045	0	LEC_C0_CCL21+	NR2F1	LEC
0	1.11347	0.649	0.052	0	LEC_C0_CCL21+	PROX1	LEC
0	1.09226	0.884	0.344	0	LEC_C0_CCL21+	MMRN1	LEC
0	1.08577	0.632	0.034	0	LEC_C0_CCL21+	PKHD1L1	LEC
0	0.995747	0.631	0.11	0	LEC_C0_CCL21+	MAF	LEC
0	0.971327	0.596	0.045	0	LEC_C0_CCL21+	COLEC12	LEC
0	0.947495	0.925	0.498	0	LEC_C0_CCL21+	TFPI	LEC
0	0.937814	0.583	0.106	0	LEC_C0_CCL21+	EFEMP1	LEC
0	0.91361	0.427	0.042	0	LEC_C0_CCL21+	LYVE1	LEC
0	0.869335	0.568	0.071	0	LEC_C0_CCL21+	TSPAN5	LEC
0	0.856273	0.544	0.071	0	LEC_C0_CCL21+	DKK3	LEC
0	0.8421	0.516	0.022	0	LEC_C0_CCL21+	TBX1	LEC
0	0.814318	0.5	0.041	0	LEC_C0_CCL21+	MRC1	LEC
0	0.790455	0.617	0.195	0	LEC_C0_CCL21+	NUDT4	LEC
0	0.77578	0.691	0.273	0	LEC_C0_CCL21+	NRP2	LEC
0	0.755645	0.514	0.086	0	LEC_C0_CCL21+	RBP1	LEC
0	0.750504	0.757	0.356	0	LEC_C0_CCL21+	PPFIBP1	LEC
0	0.742907	0.804	0.421	0	LEC_C0_CCL21+	MARCKS	LEC
0	0.735541	0.532	0.098	0	LEC_C0_CCL21+	RAB11FIP1	LEC
0	0.718028	0.754	0.327	0	LEC_C0_CCL21+	GYPC	LEC
0	0.70869	0.549	0.14	0	LEC_C0_CCL21+	CCDC80	LEC
0	0.702005	0.501	0.106	0	LEC_C0_CCL21+	DSP	LEC
0	0.694521	0.475	0.101	0	LEC_C0_CCL21+	FLRT2	LEC
0	0.694229	0.618	0.284	0	LEC_C0_CCL21+	AKAP12	LEC
0	0.68887	0.362	0.026	0	LEC_C0_CCL21+	SFRP1	LEC
0	0.686786	0.633	0.187	0	LEC_C0_CCL21+	LAPTM5	LEC
0	0.684006	0.644	0.258	0	LEC_C0_CCL21+	NUPR1	LEC
0	0.662396	0.4	0.026	0	LEC_C0_CCL21+	SEMA3D	LEC
0	0.653893	0.409	0.016	0	LEC_C0_CCL21+	PARD6G	LEC
0	0.643756	0.595	0.2	0	LEC_C0_CCL21+	PTPRE	LEC
0	0.638122	0.863	0.523	0	LEC_C0_CCL21+	CD9	LEC
0	0.624086	0.706	0.401	0	LEC_C0_CCL21+	SNCG	LEC
0	0.624031	0.425	0.062	0	LEC_C0_CCL21+	ABI3BP	LEC
0	0.61956	0.787	0.435	0	LEC_C0_CCL21+	NR2F2	LEC
0	0.609917	0.554	0.226	0	LEC_C0_CCL21+	PLSCR4	LEC
0	0.609704	0.356	0.016	0	LEC_C0_CCL21+	SRGAP3	LEC
0	0.605061	0.861	0.56	0	LEC_C0_CCL21+	CAVIN2	LEC
0	0.602801	0.605	0.221	0	LEC_C0_CCL21+	LAMA4	LEC
0	0.600473	0.37	0.023	0	LEC_C0_CCL21+	STXBP6	LEC
0	0.592888	0.533	0.179	0	LEC_C0_CCL21+	FXYD6	LEC
0	0.59047	0.373	0.037	0	LEC_C0_CCL21+	RARRES2	LEC
0	0.589151	0.358	0.02	0	LEC_C0_CCL21+	MPP7	LEC
0	0.580941	0.605	0.277	0	LEC_C0_CCL21+	CTSZ	LEC
0	0.569032	0.582	0.238	0	LEC_C0_CCL21+	ADD3	LEC
0	0.567349	0.432	0.101	0	LEC_C0_CCL21+	FLT4	LEC
0	0.5624	0.292	0.011	0	LEC_C0_CCL21+	PDPN	LEC
0	0.558312	0.48	0.162	0	LEC_C0_CCL21+	MDFIC	LEC
0	0.54477	0.55	0.218	0	LEC_C0_CCL21+	EPB41L2	LEC
0	0.53404	0.351	0.051	0	LEC_C0_CCL21+	SEMA3A	LEC
0	0.530494	0.702	0.426	0	LEC_C0_CCL21+	LMO2	LEC
0	0.527335	0.414	0.106	0	LEC_C0_CCL21+	FAM107B	LEC
0	0.514325	0.912	0.672	0	LEC_C0_CCL21+	CLU	LEC
0	0.51422	0.298	0.012	0	LEC_C0_CCL21+	ART4	LEC
0	0.511174	0.801	0.511	0	LEC_C0_CCL21+	CALD1	LEC
0	0.507835	0.408	0.119	0	LEC_C0_CCL21+	RASSF9	LEC
0	0.505335	0.29	0.032	0	LEC_C0_CCL21+	IGF1	LEC
0	0.50489	0.304	0.022	0	LEC_C0_CCL21+	KBTBD11	LEC
0	0.494774	0.883	0.652	0	LEC_C0_CCL21+	TIMP1	LEC
0	0.494569	0.4	0.131	0	LEC_C0_CCL21+	CCND1	LEC
0	0.488883	0.314	0.046	0	LEC_C0_CCL21+	FMOD	LEC
0	0.487245	0.301	0.025	0	LEC_C0_CCL21+	KLHL4	LEC
0	0.486357	0.283	0.019	0	LEC_C0_CCL21+	CHRDL1	LEC
0	0.485813	0.31	0.024	0	LEC_C0_CCL21+	FOXC2	LEC
0	0.476955	0.374	0.092	0	LEC_C0_CCL21+	LAYN	LEC
0	0.475779	0.4	0.119	0	LEC_C0_CCL21+	PMEPA1	LEC
0	0.467065	0.281	0.009	0	LEC_C0_CCL21+	STON2	LEC
0	0.460991	0.389	0.116	0	LEC_C0_CCL21+	GPM6A	LEC
0	0.456439	0.256	0.013	0	LEC_C0_CCL21+	RELN	LEC
0	0.455786	0.301	0.044	0	LEC_C0_CCL21+	SLC24A1	LEC
0	0.447178	0.32	0.085	0	LEC_C0_CCL21+	HRCT1	LEC
0	0.445049	0.315	0.079	0	LEC_C0_CCL21+	KRT18	LEC
0	0.437965	0.286	0.037	0	LEC_C0_CCL21+	SCN3B	LEC
0	0.435364	0.299	0.048	0	LEC_C0_CCL21+	FAM189A2	LEC
0	0.435297	0.259	0.064	0	LEC_C0_CCL21+	PRELP	LEC
0	0.428546	0.264	0.018	0	LEC_C0_CCL21+	PDGFC	LEC
0	0.425777	0.938	0.805	0	LEC_C0_CCL21+	S100A10	LEC
0	0.416589	0.265	0.042	0	LEC_C0_CCL21+	SYNM	LEC
0	0.416368	0.273	0.05	0	LEC_C0_CCL21+	NEXN	LEC
0	0.411358	0.329	0.089	0	LEC_C0_CCL21+	HOMER3	LEC
0	0.405005	0.273	0.059	0	LEC_C0_CCL21+	SNCAIP	LEC
0	0.404695	0.288	0.059	0	LEC_C0_CCL21+	SLPI	LEC
0	0.393232	0.211	0.003	0	LEC_C0_CCL21+	STAB2	LEC
0	0.387396	0.227	0.031	0	LEC_C0_CCL21+	TTN	LEC
0	0.382195	0.221	0.014	0	LEC_C0_CCL21+	EFNA5	LEC
0	0.376468	0.228	0.03	0	LEC_C0_CCL21+	GJC2	LEC
0	0.375748	0.298	0.077	0	LEC_C0_CCL21+	MEIS2	LEC
0	0.375476	0.243	0.019	0	LEC_C0_CCL21+	BHMT2	LEC
0	0.37219	0.242	0.031	0	LEC_C0_CCL21+	PDE1A	LEC
0	0.351668	0.235	0.023	0	LEC_C0_CCL21+	TNFRSF11A	LEC
0	0.345185	0.171	0.017	0	LEC_C0_CCL21+	ACKR4	LEC
0	0.338884	0.244	0.041	0	LEC_C0_CCL21+	SGCE	LEC
0	0.33355	0.226	0.028	0	LEC_C0_CCL21+	DOCK5	LEC
0	0.331722	0.978	0.864	0	LEC_C0_CCL21+	IGFBP7	LEC
0	0.330114	0.229	0.033	0	LEC_C0_CCL21+	MAP4K2	LEC
0	0.316536	0.174	0.005	0	LEC_C0_CCL21+	GPR182	LEC
0	0.313335	0.232	0.047	0	LEC_C0_CCL21+	RNF152	LEC
0	0.311901	0.196	0.019	0	LEC_C0_CCL21+	REEP1	LEC
0	0.30859	0.219	0.044	0	LEC_C0_CCL21+	DMTN	LEC
0	0.308367	0.964	0.901	0	LEC_C0_CCL21+	FTH1	LEC
0	0.298059	0.159	0.012	0	LEC_C0_CCL21+	PTX3	LEC
0	0.291228	0.166	0.015	0	LEC_C0_CCL21+	TC2N	LEC
0	0.290612	0.203	0.04	0	LEC_C0_CCL21+	HOXD9	LEC
0	0.277442	0.193	0.029	0	LEC_C0_CCL21+	SLC22A23	LEC
0	0.275256	0.163	0.013	0	LEC_C0_CCL21+	PIEZO2	LEC
0	0.270709	0.174	0.017	0	LEC_C0_CCL21+	PRKAA2	LEC
0	0.269502	0.159	0.007	0	LEC_C0_CCL21+	ACKR2	LEC
0	0.261526	0.158	0.013	0	LEC_C0_CCL21+	CCDC141	LEC
0	0.261455	0.16	0.011	0	LEC_C0_CCL21+	IL7	LEC
0	0.261372	0.173	0.027	0	LEC_C0_CCL21+	PPP1R9A	LEC
0	0.257637	0.961	0.884	0	LEC_C0_CCL21+	ANXA2	LEC
0	0.250051	0.174	0.028	0	LEC_C0_CCL21+	NR2F1-AS1	LEC
0	-0.556206	0.527	0.789	0	LEC_C0_CCL21+	EPAS1	LEC
0	-0.564079	0.537	0.798	0	LEC_C0_CCL21+	GSN	LEC
0	-0.677968	0.285	0.631	0	LEC_C0_CCL21+	HLA-DPA1	LEC
0	-0.701332	0.088	0.516	0	LEC_C0_CCL21+	JAM2	LEC
0	-0.756148	0.193	0.627	0	LEC_C0_CCL21+	HLA-DRB5	LEC
0	-0.771549	0.498	0.845	0	LEC_C0_CCL21+	A2M	LEC
0	-0.794619	0.237	0.72	0	LEC_C0_CCL21+	CD93	LEC
0	-0.799761	0.316	0.764	0	LEC_C0_CCL21+	SPARC	LEC
0	-0.807666	0.106	0.579	0	LEC_C0_CCL21+	FLT1	LEC
0	-0.843794	0.234	0.682	0	LEC_C0_CCL21+	PLVAP	LEC
0	-0.880404	0.193	0.719	0	LEC_C0_CCL21+	ADGRL4	LEC
0	-0.882274	0.532	0.901	0	LEC_C0_CCL21+	CD74	LEC
0	-0.929469	0.34	0.788	0	LEC_C0_CCL21+	HLA-DRA	LEC
0	-0.961939	0.29	0.812	0	LEC_C0_CCL21+	HLA-DRB1	LEC
0	-0.970032	0.348	0.813	0	LEC_C0_CCL21+	IFI27	LEC
0	-0.982905	0.22	0.613	0	LEC_C0_CCL21+	ACKR1	LEC
0	-1.10062	0.453	0.909	0	LEC_C0_CCL21+	SPARCL1	LEC
0	-1.13956	0.208	0.79	0	LEC_C0_CCL21+	AQP1	LEC
5.3842e-308	0.48119	0.472	0.191	1.03942e-303	LEC_C0_CCL21+	PROCR	LEC
4.27105e-305	0.318849	0.247	0.058	8.24527e-301	LEC_C0_CCL21+	TMOD1	LEC
1.52086e-304	-0.637097	0.277	0.619	2.93602e-300	LEC_C0_CCL21+	HLA-DPB1	LEC
1.2573e-303	0.387113	0.317	0.094	2.42722e-299	LEC_C0_CCL21+	PALM	LEC
2.60554e-303	0.299125	0.952	0.867	5.02999e-299	LEC_C0_CCL21+	FTL	LEC
2.05855e-299	-0.582007	0.343	0.686	3.97403e-295	LEC_C0_CCL21+	ATP1A1	LEC
1.30805e-298	-0.649439	0.356	0.686	2.52519e-294	LEC_C0_CCL21+	SRGN	LEC
5.26361e-295	0.348826	0.299	0.084	1.01614e-290	LEC_C0_CCL21+	CTDSPL	LEC
2.75099e-293	0.49768	0.715	0.42	5.31079e-289	LEC_C0_CCL21+	ARL4A	LEC
6.37906e-291	0.397982	0.335	0.107	1.23148e-286	LEC_C0_CCL21+	WFS1	LEC
9.44417e-286	0.261184	0.193	0.039	1.8232e-281	LEC_C0_CCL21+	ALDH1A1	LEC
1.05297e-281	0.489301	0.618	0.33	2.03275e-277	LEC_C0_CCL21+	PGM5	LEC
1.89641e-281	-0.668393	0.064	0.425	3.66101e-277	LEC_C0_CCL21+	COL15A1	LEC
1.21231e-280	-0.597706	0.182	0.557	2.34037e-276	LEC_C0_CCL21+	ESAM	LEC
1.31186e-277	0.423663	0.788	0.578	2.53255e-273	LEC_C0_CCL21+	POLR2L	LEC
5.43605e-276	0.506817	0.606	0.333	1.04943e-271	LEC_C0_CCL21+	UGP2	LEC
1.0582e-275	0.306312	0.236	0.058	2.04285e-271	LEC_C0_CCL21+	FRMD6	LEC
2.31282e-266	-0.444409	0.583	0.821	4.4649e-262	LEC_C0_CCL21+	TAGLN2	LEC
6.51824e-266	0.29105	0.194	0.042	1.25835e-261	LEC_C0_CCL21+	PLIN5	LEC
7.56186e-266	0.431129	0.44	0.182	1.45982e-261	LEC_C0_CCL21+	TLE1	LEC
6.91262e-260	0.469546	0.519	0.258	1.33448e-255	LEC_C0_CCL21+	EPHX1	LEC
3.85418e-259	-0.567832	0.334	0.659	7.4405e-255	LEC_C0_CCL21+	RNASE1	LEC
6.75791e-259	0.369774	0.326	0.107	1.30462e-254	LEC_C0_CCL21+	SLC38A1	LEC
8.97149e-259	0.382885	0.436	0.163	1.73195e-254	LEC_C0_CCL21+	EDNRB	LEC
1.97839e-256	0.449398	0.749	0.505	3.81929e-252	LEC_C0_CCL21+	PTMS	LEC
9.24925e-256	0.324985	0.24	0.064	1.78557e-251	LEC_C0_CCL21+	FAM171B	LEC
4.04253e-253	0.456264	0.573	0.3	7.80411e-249	LEC_C0_CCL21+	KANK3	LEC
6.38586e-251	-0.594166	0.053	0.385	1.23279e-246	LEC_C0_CCL21+	IFITM1	LEC
1.3046e-248	-0.596901	0.083	0.426	2.51853e-244	LEC_C0_CCL21+	NOSTRIN	LEC
5.70311e-246	-0.600498	0.117	0.455	1.10099e-241	LEC_C0_CCL21+	MCTP1	LEC
8.95683e-244	-0.570407	0.201	0.541	1.72912e-239	LEC_C0_CCL21+	CD34	LEC
1.91984e-243	0.341513	0.873	0.716	3.70626e-239	LEC_C0_CCL21+	DYNLL1	LEC
1.28616e-242	-0.563137	0.121	0.454	2.48293e-238	LEC_C0_CCL21+	HLA-DMA	LEC
1.82423e-241	0.312095	0.25	0.071	3.52167e-237	LEC_C0_CCL21+	SCARA3	LEC
3.57186e-240	0.428892	0.705	0.471	6.89548e-236	LEC_C0_CCL21+	CYB5R3	LEC
9.76983e-239	-0.564256	0.268	0.6	1.88607e-234	LEC_C0_CCL21+	PALMD	LEC
1.83245e-238	-0.561245	0.132	0.474	3.53754e-234	LEC_C0_CCL21+	NRP1	LEC
1.34997e-237	0.38545	0.413	0.171	2.60612e-233	LEC_C0_CCL21+	NXN	LEC
1.03805e-235	0.449684	0.592	0.324	2.00396e-231	LEC_C0_CCL21+	SMAD1	LEC
1.47899e-234	-0.643483	0.307	0.61	2.8552e-230	LEC_C0_CCL21+	ADAMTS1	LEC
8.59912e-234	0.447742	0.614	0.36	1.66006e-229	LEC_C0_CCL21+	TMEM123	LEC
9.95868e-232	0.423463	0.544	0.281	1.92252e-227	LEC_C0_CCL21+	GNG12	LEC
2.08549e-229	0.418114	0.492	0.237	4.02604e-225	LEC_C0_CCL21+	CD47	LEC
5.60875e-229	0.339831	0.253	0.076	1.08277e-224	LEC_C0_CCL21+	DDR2	LEC
3.72481e-227	-0.581892	0.065	0.381	7.19074e-223	LEC_C0_CCL21+	FAM107A	LEC
2.35974e-226	0.32897	0.297	0.099	4.55548e-222	LEC_C0_CCL21+	C4orf48	LEC
8.13898e-226	0.299707	0.166	0.036	1.57123e-221	LEC_C0_CCL21+	MFAP4	LEC
2.24693e-225	0.462477	0.544	0.288	4.3377e-221	LEC_C0_CCL21+	KDR	LEC
2.73126e-225	-0.494496	0.483	0.736	5.27269e-221	LEC_C0_CCL21+	ID3	LEC
2.58625e-224	-0.571659	0.124	0.45	4.99276e-220	LEC_C0_CCL21+	ZNF385D	LEC
1.10793e-223	-0.560267	0.129	0.44	2.13885e-219	LEC_C0_CCL21+	HLA-DQB1	LEC
2.69969e-223	0.447183	0.594	0.326	5.21174e-219	LEC_C0_CCL21+	ARID5B	LEC
1.04556e-222	0.328665	0.268	0.086	2.01845e-218	LEC_C0_CCL21+	CRACR2B	LEC
3.83036e-221	0.352937	0.305	0.107	7.39451e-217	LEC_C0_CCL21+	OAF	LEC
4.57203e-219	0.261627	0.2	0.05	8.8263e-215	LEC_C0_CCL21+	UNC5B	LEC
4.52301e-215	0.389925	0.434	0.197	8.73167e-211	LEC_C0_CCL21+	ALDH2	LEC
1.61845e-213	-0.482038	0.387	0.645	3.12443e-209	LEC_C0_CCL21+	NPDC1	LEC
3.1162e-213	-0.555581	0.109	0.427	6.01583e-209	LEC_C0_CCL21+	XAF1	LEC
5.73178e-207	0.306411	0.274	0.09	1.10652e-202	LEC_C0_CCL21+	CHST15	LEC
1.70341e-206	0.293234	0.898	0.773	3.28844e-202	LEC_C0_CCL21+	APP	LEC
3.68142e-206	0.258119	0.206	0.056	7.10699e-202	LEC_C0_CCL21+	INSIG2	LEC
1.2044e-205	0.304179	0.914	0.776	2.3251e-201	LEC_C0_CCL21+	GNG11	LEC
1.3214e-204	-0.541924	0.075	0.37	2.55096e-200	LEC_C0_CCL21+	HLA-DQA1	LEC
2.56087e-204	-0.506812	0.08	0.379	4.94375e-200	LEC_C0_CCL21+	MECOM	LEC
4.886e-204	0.374957	0.422	0.197	9.43242e-200	LEC_C0_CCL21+	HEBP1	LEC
2.87195e-202	0.600867	0.45	0.217	5.5443e-198	LEC_C0_CCL21+	IGFBP5	LEC
1.19278e-199	-0.515593	0.223	0.538	2.30266e-195	LEC_C0_CCL21+	BST2	LEC
5.23673e-199	0.370888	0.35	0.139	1.01095e-194	LEC_C0_CCL21+	MAP1B	LEC
4.37249e-198	0.406017	0.65	0.413	8.44109e-194	LEC_C0_CCL21+	NFIA	LEC
1.1404e-196	0.355722	0.382	0.164	2.20154e-192	LEC_C0_CCL21+	STX7	LEC
1.07612e-192	0.397064	0.499	0.259	2.07745e-188	LEC_C0_CCL21+	SEMA6A	LEC
2.56854e-192	-0.602311	0.292	0.582	4.95857e-188	LEC_C0_CCL21+	CCL14	LEC
3.24255e-192	-0.486099	0.285	0.581	6.25974e-188	LEC_C0_CCL21+	CLEC14A	LEC
1.61822e-187	0.354704	0.38	0.17	3.12398e-183	LEC_C0_CCL21+	PEPD	LEC
9.96706e-187	0.431621	0.581	0.339	1.92414e-182	LEC_C0_CCL21+	CD99	LEC
3.55952e-186	0.371864	0.415	0.2	6.87166e-182	LEC_C0_CCL21+	BCL7C	LEC
3.47142e-185	0.40869	0.551	0.326	6.70158e-181	LEC_C0_CCL21+	PPP1R2	LEC
1.25151e-183	0.367004	0.43	0.212	2.41605e-179	LEC_C0_CCL21+	CDC42EP5	LEC
1.26508e-180	-0.441562	0.564	0.784	2.44224e-176	LEC_C0_CCL21+	RPS17	LEC
1.18218e-177	0.328175	0.352	0.147	2.2822e-173	LEC_C0_CCL21+	JUP	LEC
3.89602e-177	-0.462489	0.307	0.575	7.52127e-173	LEC_C0_CCL21+	CLIC4	LEC
1.13538e-175	0.372891	0.684	0.46	2.19185e-171	LEC_C0_CCL21+	SELENOP	LEC
5.41661e-175	-0.45528	0.098	0.376	1.04568e-170	LEC_C0_CCL21+	MYOF	LEC
9.62442e-173	-0.421042	0.533	0.754	1.85799e-168	LEC_C0_CCL21+	RPL36A	LEC
6.81516e-172	-0.445562	0.285	0.56	1.31567e-167	LEC_C0_CCL21+	LAP3	LEC
8.95789e-172	-0.63079	0.206	0.485	1.72932e-167	LEC_C0_CCL21+	POSTN	LEC
2.63459e-171	0.278188	0.251	0.087	5.08607e-167	LEC_C0_CCL21+	FLNC	LEC
3.09079e-171	-0.400138	0.476	0.695	5.96678e-167	LEC_C0_CCL21+	ETS2	LEC
1.2403e-170	0.276954	0.259	0.093	2.39439e-166	LEC_C0_CCL21+	CHCHD10	LEC
1.61136e-170	-0.358913	0.654	0.801	3.11073e-166	LEC_C0_CCL21+	RPS10	LEC
9.43853e-169	0.385392	0.583	0.353	1.82211e-164	LEC_C0_CCL21+	STMN1	LEC
1.49286e-168	0.290917	0.27	0.1	2.88198e-164	LEC_C0_CCL21+	PHLDB2	LEC
3.93839e-168	-0.447888	0.11	0.379	7.60307e-164	LEC_C0_CCL21+	CDC42EP3	LEC
5.11589e-168	0.269639	0.236	0.08	9.87623e-164	LEC_C0_CCL21+	HS3ST1	LEC
5.9609e-168	0.275312	0.254	0.09	1.15075e-163	LEC_C0_CCL21+	ZDHHC14	LEC
6.05127e-168	0.314523	0.785	0.615	1.1682e-163	LEC_C0_CCL21+	CD151	LEC
2.06733e-167	-0.448804	0.24	0.513	3.99098e-163	LEC_C0_CCL21+	ADAM15	LEC
1.05328e-166	0.273295	0.257	0.093	2.03336e-162	LEC_C0_CCL21+	FARP1	LEC
2.56955e-166	0.30243	0.347	0.146	4.96051e-162	LEC_C0_CCL21+	LYN	LEC
8.24293e-165	0.298498	0.317	0.128	1.5913e-160	LEC_C0_CCL21+	LTBP4	LEC
9.53116e-165	0.263679	0.23	0.077	1.83999e-160	LEC_C0_CCL21+	CREB5	LEC
1.41227e-164	-0.484578	0.297	0.554	2.72639e-160	LEC_C0_CCL21+	SLC2A3	LEC
1.52111e-164	-0.469126	0.166	0.432	2.9365e-160	LEC_C0_CCL21+	CTSC	LEC
1.96068e-164	0.323702	0.309	0.128	3.7851e-160	LEC_C0_CCL21+	COL6A2	LEC
1.54347e-162	-0.472401	0.067	0.32	2.97967e-158	LEC_C0_CCL21+	NES	LEC
2.17853e-162	0.340805	0.71	0.52	4.20565e-158	LEC_C0_CCL21+	MGST3	LEC
1.52022e-161	0.308506	0.793	0.627	2.93479e-157	LEC_C0_CCL21+	NUCKS1	LEC
6.25073e-161	-0.474671	0.294	0.544	1.2067e-156	LEC_C0_CCL21+	SPRY1	LEC
9.09041e-161	0.361089	0.704	0.49	1.7549e-156	LEC_C0_CCL21+	LIMS1	LEC
4.22661e-159	0.281662	0.269	0.103	8.15947e-155	LEC_C0_CCL21+	ALDH3A2	LEC
3.3666e-157	0.370432	0.31	0.128	6.49922e-153	LEC_C0_CCL21+	GJA4	LEC
3.05032e-156	-0.433074	0.052	0.293	5.88865e-152	LEC_C0_CCL21+	EPHA4	LEC
3.50687e-156	0.320234	0.343	0.159	6.77002e-152	LEC_C0_CCL21+	PCBD1	LEC
3.06869e-155	-0.504894	0.218	0.476	5.92411e-151	LEC_C0_CCL21+	ADAMTS9	LEC
3.3621e-155	-0.442424	0.257	0.514	6.49054e-151	LEC_C0_CCL21+	DUSP23	LEC
6.7498e-155	0.315292	0.347	0.155	1.30305e-150	LEC_C0_CCL21+	NT5E	LEC
4.13774e-153	-0.399786	0.044	0.281	7.9879e-149	LEC_C0_CCL21+	PCDH1	LEC
1.49864e-152	0.332085	0.389	0.194	2.89313e-148	LEC_C0_CCL21+	PNPLA2	LEC
1.69378e-152	-0.530029	0.07	0.307	3.26984e-148	LEC_C0_CCL21+	CXCL12	LEC
3.31873e-152	0.285532	0.193	0.06	6.40681e-148	LEC_C0_CCL21+	ADAMTS5	LEC
4.66792e-152	0.305009	0.757	0.593	9.01142e-148	LEC_C0_CCL21+	OST4	LEC
7.21491e-151	0.354029	0.592	0.384	1.39284e-146	LEC_C0_CCL21+	PPDPF	LEC
8.63146e-151	-0.332109	0.573	0.729	1.6663e-146	LEC_C0_CCL21+	IFI16	LEC
2.02514e-150	0.341832	0.592	0.379	3.90954e-146	LEC_C0_CCL21+	SYPL1	LEC
1.08874e-149	0.343366	0.435	0.225	2.1018e-145	LEC_C0_CCL21+	CDKN1C	LEC
8.03025e-148	-0.431314	0.164	0.42	1.55024e-143	LEC_C0_CCL21+	LPAR6	LEC
1.78177e-147	-0.379942	0.462	0.661	3.43971e-143	LEC_C0_CCL21+	EMCN	LEC
1.1682e-145	-0.422101	0.201	0.452	2.2552e-141	LEC_C0_CCL21+	LMCD1	LEC
1.41558e-145	-0.459831	0.37	0.619	2.73277e-141	LEC_C0_CCL21+	HSPA1B	LEC
4.0331e-145	-0.439987	0.199	0.444	7.7859e-141	LEC_C0_CCL21+	NEDD9	LEC
2.41893e-144	-0.383703	0.078	0.318	4.66975e-140	LEC_C0_CCL21+	ADGRG1	LEC
3.67668e-144	-0.389386	0.071	0.307	7.09783e-140	LEC_C0_CCL21+	LAMA5	LEC
3.86375e-144	-0.408421	0.26	0.506	7.45897e-140	LEC_C0_CCL21+	CYYR1	LEC
1.69257e-143	0.327289	0.465	0.249	3.2675e-139	LEC_C0_CCL21+	GALNT1	LEC
4.18723e-143	0.338575	0.456	0.258	8.08344e-139	LEC_C0_CCL21+	TMEM205	LEC
2.85846e-142	0.335179	0.636	0.427	5.51826e-138	LEC_C0_CCL21+	GRN	LEC
2.11406e-141	-0.405926	0.165	0.416	4.0812e-137	LEC_C0_CCL21+	ARHGDIB	LEC
4.84311e-141	-0.396009	0.078	0.314	9.34962e-137	LEC_C0_CCL21+	TNFRSF1B	LEC
5.71049e-141	0.280061	0.795	0.647	1.10241e-136	LEC_C0_CCL21+	ECSCR	LEC
1.01362e-140	0.325781	0.597	0.39	1.95679e-136	LEC_C0_CCL21+	NDUFB7	LEC
1.37237e-140	0.330466	0.339	0.158	2.64936e-136	LEC_C0_CCL21+	ELN	LEC
2.22552e-140	0.294631	0.762	0.586	4.29636e-136	LEC_C0_CCL21+	GSTP1	LEC
4.11578e-140	0.326478	0.463	0.262	7.94552e-136	LEC_C0_CCL21+	LRPAP1	LEC
9.07806e-140	0.307671	0.596	0.377	1.75252e-135	LEC_C0_CCL21+	CTSD	LEC
1.91947e-139	-0.402636	0.643	0.811	3.70554e-135	LEC_C0_CCL21+	HSPA1A	LEC
2.38372e-139	0.304593	0.365	0.178	4.60176e-135	LEC_C0_CCL21+	REEP3	LEC
2.39065e-137	-0.432762	0.176	0.425	4.61514e-133	LEC_C0_CCL21+	BHLHE40	LEC
3.85358e-137	0.304463	0.323	0.15	7.43934e-133	LEC_C0_CCL21+	MAP3K1	LEC
9.52427e-136	-0.424632	0.164	0.4	1.83866e-131	LEC_C0_CCL21+	PIK3R3	LEC
1.0298e-135	-0.46449	0.172	0.406	1.98804e-131	LEC_C0_CCL21+	RBP7	LEC
1.28625e-135	-0.418827	0.094	0.327	2.48311e-131	LEC_C0_CCL21+	SNAI1	LEC
1.61213e-135	0.291907	0.744	0.58	3.11222e-131	LEC_C0_CCL21+	RAB11A	LEC
1.75957e-134	-0.446014	0.204	0.432	3.39684e-130	LEC_C0_CCL21+	OLFM1	LEC
1.847e-134	0.270707	0.293	0.129	3.56564e-130	LEC_C0_CCL21+	BEX4	LEC
4.93065e-133	-0.42981	0.202	0.44	9.51863e-129	LEC_C0_CCL21+	CFH	LEC
1.97474e-132	0.329468	0.556	0.358	3.81224e-128	LEC_C0_CCL21+	HMGN3	LEC
9.13006e-132	-0.408143	0.072	0.292	1.76256e-127	LEC_C0_CCL21+	NOTCH4	LEC
1.15343e-131	0.319732	0.826	0.633	2.2267e-127	LEC_C0_CCL21+	TIMP3	LEC
7.17449e-131	0.332697	0.532	0.34	1.38504e-126	LEC_C0_CCL21+	CSTB	LEC
7.32915e-131	-0.36018	0.472	0.675	1.41489e-126	LEC_C0_CCL21+	ENG	LEC
7.9503e-130	0.25507	0.257	0.106	1.53481e-125	LEC_C0_CCL21+	NFIX	LEC
2.63862e-129	-0.421727	0.242	0.479	5.09386e-125	LEC_C0_CCL21+	PNP	LEC
7.52971e-129	0.29419	0.264	0.111	1.45361e-124	LEC_C0_CCL21+	FGL2	LEC
2.44893e-128	0.252218	0.265	0.111	4.72766e-124	LEC_C0_CCL21+	CHST12	LEC
3.47607e-128	-0.384498	0.025	0.224	6.71055e-124	LEC_C0_CCL21+	SOX17	LEC
3.83954e-128	0.283626	0.334	0.16	7.41222e-124	LEC_C0_CCL21+	GUSB	LEC
5.03569e-128	-0.393821	0.33	0.549	9.7214e-124	LEC_C0_CCL21+	PTPRB	LEC
1.03325e-127	0.342861	0.704	0.551	1.99469e-123	LEC_C0_CCL21+	TGM2	LEC
1.2989e-127	-0.392139	0.248	0.473	2.50752e-123	LEC_C0_CCL21+	SEC14L1	LEC
2.82988e-126	-0.378585	0.345	0.555	5.46308e-122	LEC_C0_CCL21+	TSPAN7	LEC
1.42e-124	0.272677	0.313	0.14	2.74131e-120	LEC_C0_CCL21+	CRTAC1	LEC
1.82295e-124	-0.343535	0.026	0.22	3.51921e-120	LEC_C0_CCL21+	ADM5	LEC
8.34737e-124	0.301626	0.658	0.475	1.61146e-119	LEC_C0_CCL21+	GABARAPL2	LEC
1.0566e-123	-0.445252	0.268	0.492	2.03977e-119	LEC_C0_CCL21+	EGR1	LEC
5.34259e-123	-0.378929	0.241	0.469	1.03139e-118	LEC_C0_CCL21+	EHD4	LEC
8.42596e-123	-0.401699	0.423	0.631	1.62663e-118	LEC_C0_CCL21+	ZFP36	LEC
1.46252e-122	-0.354974	0.067	0.279	2.8234e-118	LEC_C0_CCL21+	NEURL1B	LEC
2.37782e-122	0.284168	0.719	0.553	4.59037e-118	LEC_C0_CCL21+	DAD1	LEC
6.70604e-122	-0.379713	0.107	0.329	1.2946e-117	LEC_C0_CCL21+	UPP1	LEC
7.73881e-122	-0.363109	0.072	0.285	1.49398e-117	LEC_C0_CCL21+	C1orf54	LEC
2.06917e-121	-0.317991	0.646	0.773	3.99453e-117	LEC_C0_CCL21+	VWF	LEC
2.62503e-121	0.355098	0.402	0.227	5.06762e-117	LEC_C0_CCL21+	LTC4S	LEC
1.29415e-120	-0.379945	0.107	0.324	2.49836e-116	LEC_C0_CCL21+	IGFBP2	LEC
1.7921e-120	0.286979	0.365	0.19	3.45965e-116	LEC_C0_CCL21+	ADI1	LEC
2.8871e-120	0.404362	0.47	0.291	5.57354e-116	LEC_C0_CCL21+	APOD	LEC
5.78536e-120	-0.401589	0.157	0.383	1.11686e-115	LEC_C0_CCL21+	TNFRSF10D	LEC
6.89115e-120	0.264142	0.128	0.036	1.33034e-115	LEC_C0_CCL21+	PGM5-AS1	LEC
2.05738e-119	-0.401491	0.12	0.336	3.97177e-115	LEC_C0_CCL21+	ICAM1	LEC
5.19794e-119	-0.341581	0.074	0.284	1.00346e-114	LEC_C0_CCL21+	RAPGEF3	LEC
5.27479e-119	-0.369931	0.118	0.332	1.0183e-114	LEC_C0_CCL21+	LRRC32	LEC
2.62108e-118	0.315466	0.498	0.313	5.05999e-114	LEC_C0_CCL21+	REXO2	LEC
2.16312e-117	-0.41234	0.369	0.57	4.1759e-113	LEC_C0_CCL21+	SOCS3	LEC
2.64463e-117	-0.361201	0.308	0.538	5.10546e-113	LEC_C0_CCL21+	MMRN2	LEC
1.7002e-116	0.287379	0.357	0.186	3.28224e-112	LEC_C0_CCL21+	BLCAP	LEC
7.82636e-116	0.289655	0.783	0.622	1.51088e-111	LEC_C0_CCL21+	RAMP2	LEC
9.6549e-115	-0.406233	0.172	0.384	1.86388e-110	LEC_C0_CCL21+	SLCO2A1	LEC
9.92391e-115	0.306333	0.611	0.428	1.91581e-110	LEC_C0_CCL21+	TIMP2	LEC
1.15865e-114	0.318695	0.331	0.173	2.23678e-110	LEC_C0_CCL21+	GGT5	LEC
3.55152e-114	0.286263	0.402	0.227	6.85621e-110	LEC_C0_CCL21+	NDUFS7	LEC
1.81152e-113	0.267492	0.308	0.149	3.49713e-109	LEC_C0_CCL21+	SLC40A1	LEC
1.22554e-112	-0.347126	0.056	0.25	2.3659e-108	LEC_C0_CCL21+	HLA-DQA2	LEC
2.66256e-112	-0.383388	0.162	0.374	5.14007e-108	LEC_C0_CCL21+	SAMHD1	LEC
3.57544e-112	-0.316925	0.661	0.819	6.9024e-108	LEC_C0_CCL21+	FOS	LEC
1.55499e-111	0.261887	0.3	0.142	3.00191e-107	LEC_C0_CCL21+	ITGA9	LEC
1.7019e-111	0.302512	0.352	0.188	3.28552e-107	LEC_C0_CCL21+	TNXB	LEC
6.32069e-111	0.27896	0.386	0.213	1.22021e-106	LEC_C0_CCL21+	NTAN1	LEC
9.58739e-111	-0.387435	0.185	0.4	1.85085e-106	LEC_C0_CCL21+	BAG3	LEC
1.24128e-110	-0.365848	0.097	0.296	2.3963e-106	LEC_C0_CCL21+	ASS1	LEC
1.30926e-110	0.289819	0.46	0.284	2.52753e-106	LEC_C0_CCL21+	POLR2I	LEC
2.55432e-110	0.293147	0.391	0.223	4.93111e-106	LEC_C0_CCL21+	MZT2A	LEC
3.04497e-110	-0.348213	0.089	0.292	5.87832e-106	LEC_C0_CCL21+	APOL1	LEC
4.69912e-110	-0.338931	0.078	0.277	9.07164e-106	LEC_C0_CCL21+	MCF2L	LEC
6.21704e-109	0.311432	0.518	0.322	1.2002e-104	LEC_C0_CCL21+	EFNB2	LEC
1.21048e-108	0.291732	0.543	0.366	2.33684e-104	LEC_C0_CCL21+	PRDX2	LEC
1.83626e-107	0.297204	0.654	0.478	3.5449e-103	LEC_C0_CCL21+	ARHGAP29	LEC
1.91275e-107	0.276737	0.316	0.157	3.69257e-103	LEC_C0_CCL21+	BMX	LEC
3.84818e-107	0.293764	0.578	0.398	7.42891e-103	LEC_C0_CCL21+	TSPAN4	LEC
1.33205e-106	0.29048	0.323	0.169	2.57151e-102	LEC_C0_CCL21+	TSTA3	LEC
2.19355e-106	0.324251	0.48	0.303	4.23466e-102	LEC_C0_CCL21+	PLAC9	LEC
3.61133e-106	-0.405182	0.183	0.402	6.97167e-102	LEC_C0_CCL21+	STEAP1B	LEC
3.85182e-106	-0.324007	0.036	0.211	7.43594e-102	LEC_C0_CCL21+	TSPAN13	LEC
4.78153e-106	0.263794	0.346	0.182	9.23075e-102	LEC_C0_CCL21+	VPS36	LEC
5.02687e-106	0.280258	0.638	0.464	9.70438e-102	LEC_C0_CCL21+	MZT2B	LEC
5.09049e-105	-0.331332	0.096	0.293	9.82719e-101	LEC_C0_CCL21+	EPS8	LEC
5.27251e-105	-0.330383	0.095	0.292	1.01786e-100	LEC_C0_CCL21+	TPD52L1	LEC
5.64377e-105	-0.35513	0.253	0.473	1.08953e-100	LEC_C0_CCL21+	CLEC2B	LEC
2.96806e-104	0.278215	0.696	0.53	5.72985e-100	LEC_C0_CCL21+	FCGRT	LEC
5.97182e-104	0.275793	0.413	0.238	1.15286e-99	LEC_C0_CCL21+	BNIP3L	LEC
6.46327e-104	-0.366652	0.194	0.399	1.24773e-99	LEC_C0_CCL21+	NUAK1	LEC
9.57934e-104	-0.348488	0.172	0.376	1.84929e-99	LEC_C0_CCL21+	PREX2	LEC
1.54076e-103	-0.350461	0.255	0.466	2.97444e-99	LEC_C0_CCL21+	PTPRM	LEC
2.20785e-103	-0.355365	0.151	0.354	4.26226e-99	LEC_C0_CCL21+	FAM110D	LEC
5.99946e-103	-0.334776	0.174	0.384	1.1582e-98	LEC_C0_CCL21+	LDHB	LEC
1.68646e-102	-0.338239	0.292	0.505	3.25571e-98	LEC_C0_CCL21+	HLA-F	LEC
1.13913e-101	0.28577	0.547	0.378	2.1991e-97	LEC_C0_CCL21+	VPS28	LEC
1.30568e-101	0.284352	0.559	0.388	2.52062e-97	LEC_C0_CCL21+	PRDX5	LEC
4.01849e-101	-0.263751	0.607	0.739	7.75769e-97	LEC_C0_CCL21+	MYH9	LEC
4.99886e-101	-0.342959	0.294	0.49	9.65031e-97	LEC_C0_CCL21+	PIK3C2A	LEC
6.95636e-101	-0.303123	0.029	0.196	1.34293e-96	LEC_C0_CCL21+	EFNB1	LEC
2.18457e-100	-0.39679	0.176	0.386	4.21731e-96	LEC_C0_CCL21+	OOEP	LEC
6.79448e-100	-0.330752	0.19	0.394	1.31167e-95	LEC_C0_CCL21+	CMIP	LEC
1.03872e-99	-0.315699	0.524	0.689	2.00525e-95	LEC_C0_CCL21+	EMP1	LEC
1.21758e-99	-0.292636	0.571	0.691	2.35055e-95	LEC_C0_CCL21+	HSPG2	LEC
4.70006e-99	0.284874	0.422	0.251	9.07347e-95	LEC_C0_CCL21+	PTPN14	LEC
4.93451e-99	-0.345386	0.129	0.325	9.52606e-95	LEC_C0_CCL21+	PITPNC1	LEC
5.90639e-99	-0.307744	0.033	0.198	1.14023e-94	LEC_C0_CCL21+	AIF1L	LEC
2.39707e-98	0.28364	0.425	0.257	4.62755e-94	LEC_C0_CCL21+	ERICH1	LEC
2.63358e-98	0.264736	0.368	0.209	5.08413e-94	LEC_C0_CCL21+	FKBP8	LEC
4.14663e-98	-0.314189	0.078	0.261	8.00507e-94	LEC_C0_CCL21+	GFOD1	LEC
4.75744e-98	-0.411243	0.308	0.486	9.18423e-94	LEC_C0_CCL21+	LIFR	LEC
4.8459e-98	0.296483	0.394	0.227	9.35502e-94	LEC_C0_CCL21+	FAM43A	LEC
6.03305e-98	-0.334658	0.122	0.314	1.16468e-93	LEC_C0_CCL21+	VWA1	LEC
9.7557e-98	-0.294669	0.023	0.183	1.88334e-93	LEC_C0_CCL21+	LCN6	LEC
1.20167e-97	-0.293731	0.043	0.213	2.31981e-93	LEC_C0_CCL21+	SLCO4A1	LEC
1.06792e-96	0.27874	0.538	0.363	2.06161e-92	LEC_C0_CCL21+	PAK2	LEC
1.31383e-96	-0.348293	0.219	0.424	2.53635e-92	LEC_C0_CCL21+	MGLL	LEC
1.38455e-96	-0.337219	0.077	0.259	2.67288e-92	LEC_C0_CCL21+	IFI44L	LEC
1.668e-96	0.265531	0.683	0.521	3.22007e-92	LEC_C0_CCL21+	CNN3	LEC
1.22543e-95	0.272011	0.388	0.228	2.3657e-91	LEC_C0_CCL21+	YPEL3	LEC
2.5744e-94	-0.284421	0.031	0.191	4.96987e-90	LEC_C0_CCL21+	MEOX1	LEC
2.97478e-94	-0.372115	0.346	0.529	5.74281e-90	LEC_C0_CCL21+	CDKN1A	LEC
3.39284e-94	-0.332352	0.337	0.531	6.54988e-90	LEC_C0_CCL21+	NAMPT	LEC
4.41976e-94	-0.361572	0.201	0.398	8.53235e-90	LEC_C0_CCL21+	MYC	LEC
4.47249e-94	-0.336879	0.116	0.299	8.63415e-90	LEC_C0_CCL21+	MAST4	LEC
8.10649e-94	0.272231	0.524	0.351	1.56496e-89	LEC_C0_CCL21+	GADD45GIP1	LEC
1.21949e-93	-0.294996	0.07	0.244	2.35423e-89	LEC_C0_CCL21+	ANKRD29	LEC
3.56766e-93	0.265021	0.392	0.229	6.88738e-89	LEC_C0_CCL21+	ZNF521	LEC
4.10615e-93	0.267693	0.476	0.309	7.92692e-89	LEC_C0_CCL21+	NDUFA3	LEC
8.47051e-93	-0.350826	0.241	0.46	1.63523e-88	LEC_C0_CCL21+	RPS4Y1	LEC
1.16261e-92	-0.381208	0.052	0.216	2.24442e-88	LEC_C0_CCL21+	RGCC	LEC
1.32703e-92	0.27536	0.486	0.325	2.56183e-88	LEC_C0_CCL21+	UQCR10	LEC
2.46908e-92	-0.324761	0.09	0.268	4.76655e-88	LEC_C0_CCL21+	PLCB1	LEC
4.02637e-92	0.272871	0.452	0.276	7.77292e-88	LEC_C0_CCL21+	GAS6	LEC
2.69702e-91	0.277818	0.461	0.299	5.20659e-87	LEC_C0_CCL21+	BCAP29	LEC
3.37148e-91	0.258995	0.638	0.475	6.50864e-87	LEC_C0_CCL21+	COX6A1	LEC
5.31576e-90	0.259485	0.594	0.434	1.02621e-85	LEC_C0_CCL21+	AP2M1	LEC
5.75881e-90	-0.291343	0.037	0.194	1.11174e-85	LEC_C0_CCL21+	CX3CL1	LEC
7.10911e-90	-0.357808	0.329	0.514	1.37241e-85	LEC_C0_CCL21+	SOD2	LEC
2.31658e-89	-0.31592	0.097	0.275	4.47217e-85	LEC_C0_CCL21+	MPZL2	LEC
4.8709e-89	0.253537	0.416	0.253	9.40327e-85	LEC_C0_CCL21+	BORCS7	LEC
4.09217e-88	0.270768	0.527	0.37	7.89993e-84	LEC_C0_CCL21+	TRIOBP	LEC
8.47023e-88	-0.285364	0.06	0.223	1.63518e-83	LEC_C0_CCL21+	FBXO31	LEC
2.78847e-87	-0.333551	0.235	0.419	5.38313e-83	LEC_C0_CCL21+	HEG1	LEC
3.04284e-87	-0.323047	0.18	0.368	5.87421e-83	LEC_C0_CCL21+	SLFN5	LEC
4.64801e-87	-0.377635	0.222	0.411	8.97299e-83	LEC_C0_CCL21+	RASGEF1B	LEC
4.81175e-87	0.272591	0.485	0.318	9.28909e-83	LEC_C0_CCL21+	MAN1A1	LEC
5.38823e-87	-0.273071	0.03	0.18	1.0402e-82	LEC_C0_CCL21+	LPCAT2	LEC
8.87965e-87	-0.326478	0.063	0.226	1.71422e-82	LEC_C0_CCL21+	ENPP2	LEC
9.7629e-87	0.27982	0.63	0.438	1.88473e-82	LEC_C0_CCL21+	SLC9A3R2	LEC
2.23259e-86	-0.256493	0.037	0.19	4.31002e-82	LEC_C0_CCL21+	HLA-DMB	LEC
2.7515e-86	0.261272	0.563	0.398	5.31176e-82	LEC_C0_CCL21+	RWDD1	LEC
2.96508e-86	-0.32072	0.222	0.404	5.7241e-82	LEC_C0_CCL21+	PPA1	LEC
4.17061e-86	0.251345	0.369	0.215	8.05136e-82	LEC_C0_CCL21+	FGFR1	LEC
7.52348e-86	-0.315953	0.243	0.428	1.45241e-81	LEC_C0_CCL21+	GRASP	LEC
2.40468e-85	-0.32972	0.288	0.47	4.64224e-81	LEC_C0_CCL21+	AKAP13	LEC
3.03031e-85	0.253893	0.443	0.286	5.85002e-81	LEC_C0_CCL21+	COPE	LEC
1.36264e-84	-0.297773	0.139	0.322	2.63057e-80	LEC_C0_CCL21+	CCDC69	LEC
1.74608e-84	0.260227	0.588	0.43	3.3708e-80	LEC_C0_CCL21+	NORAD	LEC
3.76538e-84	-0.295053	0.132	0.316	7.26906e-80	LEC_C0_CCL21+	ENTPD1	LEC
5.31122e-84	0.257079	0.459	0.287	1.02533e-79	LEC_C0_CCL21+	CYBA	LEC
6.88489e-84	-0.316881	0.168	0.354	1.32913e-79	LEC_C0_CCL21+	DOCK4	LEC
8.16915e-84	-0.259431	0.038	0.188	1.57705e-79	LEC_C0_CCL21+	CADM3-AS1	LEC
9.19878e-84	-0.285315	0.061	0.219	1.77582e-79	LEC_C0_CCL21+	SORBS2	LEC
1.70735e-83	-0.441012	0.045	0.194	3.29604e-79	LEC_C0_CCL21+	IGFBP3	LEC
8.17305e-83	0.267045	0.6	0.433	1.57781e-78	LEC_C0_CCL21+	MARCKSL1	LEC
2.80168e-82	0.256547	0.567	0.415	5.40865e-78	LEC_C0_CCL21+	ARL2	LEC
9.20494e-82	-0.263025	0.046	0.196	1.77701e-77	LEC_C0_CCL21+	FGD4	LEC
1.27395e-81	-0.259358	0.068	0.228	2.45935e-77	LEC_C0_CCL21+	CDC42EP4	LEC
1.8335e-81	-0.259532	0.044	0.193	3.53958e-77	LEC_C0_CCL21+	SLFN11	LEC
2.11168e-81	-0.275032	0.1	0.27	4.07659e-77	LEC_C0_CCL21+	MGAT4A	LEC
2.27608e-81	-0.280488	0.096	0.262	4.39397e-77	LEC_C0_CCL21+	CYTH1	LEC
5.55026e-81	-0.264734	0.044	0.191	1.07148e-76	LEC_C0_CCL21+	AOC3	LEC
1.17504e-80	-0.256891	0.077	0.237	2.26842e-76	LEC_C0_CCL21+	CD40	LEC
1.19255e-80	0.255883	0.632	0.486	2.30222e-76	LEC_C0_CCL21+	PDIA6	LEC
1.01553e-79	0.250971	0.392	0.23	1.96048e-75	LEC_C0_CCL21+	MAFB	LEC
1.01689e-78	-0.348238	0.174	0.344	1.96311e-74	LEC_C0_CCL21+	HBEGF	LEC
1.01836e-78	-0.339746	0.021	0.153	1.96595e-74	LEC_C0_CCL21+	BTNL9	LEC
4.39288e-78	0.282849	0.409	0.262	8.48046e-74	LEC_C0_CCL21+	TM4SF18	LEC
4.84012e-78	-0.284511	0.398	0.552	9.34386e-74	LEC_C0_CCL21+	SNHG7	LEC
2.94216e-77	-0.310875	0.085	0.243	5.67983e-73	LEC_C0_CCL21+	INHBB	LEC
4.93468e-77	-0.315979	0.241	0.415	9.52641e-73	LEC_C0_CCL21+	NCOA7	LEC
6.45608e-77	-0.31081	0.171	0.345	1.24635e-72	LEC_C0_CCL21+	PLEKHA7	LEC
1.47263e-76	-0.282175	0.03	0.167	2.84292e-72	LEC_C0_CCL21+	APLNR	LEC
2.1141e-76	-0.256316	0.073	0.228	4.08126e-72	LEC_C0_CCL21+	EHBP1L1	LEC
2.18031e-76	-0.291952	0.143	0.307	4.20908e-72	LEC_C0_CCL21+	FOSL2	LEC
5.62903e-76	-0.293261	0.058	0.203	1.08668e-71	LEC_C0_CCL21+	TCIM	LEC
7.91323e-75	-0.286598	0.569	0.681	1.52765e-70	LEC_C0_CCL21+	ID1	LEC
8.45489e-75	-0.268886	0.084	0.239	1.63222e-70	LEC_C0_CCL21+	SLC20A1	LEC
2.18046e-74	-0.278298	0.253	0.431	4.20937e-70	LEC_C0_CCL21+	SLC3A2	LEC
2.61549e-74	-0.29117	0.174	0.34	5.0492e-70	LEC_C0_CCL21+	CSRNP1	LEC
1.78345e-73	-0.322132	0.135	0.295	3.44295e-69	LEC_C0_CCL21+	NR4A2	LEC
2.90575e-73	-0.296483	0.155	0.319	5.60954e-69	LEC_C0_CCL21+	TMEM88	LEC
3.18877e-73	-0.280758	0.16	0.328	6.15592e-69	LEC_C0_CCL21+	GBP2	LEC
1.37867e-72	-0.30637	0.152	0.312	2.66153e-68	LEC_C0_CCL21+	FBLN2	LEC
1.46877e-72	-0.265715	0.027	0.154	2.83545e-68	LEC_C0_CCL21+	VCAM1	LEC
3.93906e-72	-0.28522	0.246	0.418	7.60436e-68	LEC_C0_CCL21+	PDLIM5	LEC
3.97037e-72	-0.310813	0.381	0.548	7.66479e-68	LEC_C0_CCL21+	ID2	LEC
4.72266e-72	-0.260474	0.54	0.672	9.11709e-68	LEC_C0_CCL21+	HSPD1	LEC
2.63304e-71	0.256562	0.362	0.216	5.08308e-67	LEC_C0_CCL21+	MT1E	LEC
3.8103e-71	-0.333711	0.056	0.194	7.35578e-67	LEC_C0_CCL21+	IL6	LEC
7.23935e-71	-0.279672	0.005	0.116	1.39756e-66	LEC_C0_CCL21+	SEMA3G	LEC
2.9067e-70	-0.282634	0.312	0.48	5.61139e-66	LEC_C0_CCL21+	PICALM	LEC
4.75448e-70	-0.265272	0.437	0.596	9.17853e-66	LEC_C0_CCL21+	ATF4	LEC
6.57873e-70	-0.332141	0.171	0.328	1.27002e-65	LEC_C0_CCL21+	NR4A1	LEC
1.09873e-69	-0.28236	0.27	0.441	2.12111e-65	LEC_C0_CCL21+	EIF4A1	LEC
1.44769e-69	-0.268548	0.037	0.165	2.79476e-65	LEC_C0_CCL21+	RND1	LEC
1.54656e-69	-0.289635	0.257	0.425	2.98563e-65	LEC_C0_CCL21+	TMTC1	LEC
3.44393e-69	-0.255047	0.092	0.241	6.64851e-65	LEC_C0_CCL21+	ACACB	LEC
1.69819e-68	-0.282452	0.208	0.37	3.27835e-64	LEC_C0_CCL21+	PKP4	LEC
3.33072e-68	-0.255885	0.103	0.251	6.42996e-64	LEC_C0_CCL21+	APBB2	LEC
9.72718e-68	-0.259122	0.136	0.293	1.87783e-63	LEC_C0_CCL21+	EVA1C	LEC
4.65362e-67	-0.271743	0.467	0.612	8.98382e-63	LEC_C0_CCL21+	BRD2	LEC
6.54747e-67	-0.290638	0.383	0.532	1.26399e-62	LEC_C0_CCL21+	RBFOX2	LEC
9.79145e-67	-0.257218	0.097	0.243	1.89024e-62	LEC_C0_CCL21+	GBP4	LEC
2.06962e-65	-0.291041	0.184	0.337	3.99539e-61	LEC_C0_CCL21+	MAP3K8	LEC
3.57482e-65	-0.288779	0.328	0.478	6.9012e-61	LEC_C0_CCL21+	TXNRD1	LEC
3.71528e-65	0.278101	0.686	0.565	7.17234e-61	LEC_C0_CCL21+	FABP5	LEC
1.69232e-64	-0.291813	0.236	0.389	3.26703e-60	LEC_C0_CCL21+	FKBP5	LEC
1.90677e-64	-0.273169	0.319	0.472	3.68101e-60	LEC_C0_CCL21+	KLF9	LEC
2.47819e-64	-0.313506	0.449	0.591	4.78415e-60	LEC_C0_CCL21+	DNAJB1	LEC
2.99357e-64	-0.268212	0.335	0.499	5.77909e-60	LEC_C0_CCL21+	RPL17	LEC
1.37759e-63	-0.336148	0.154	0.315	2.65944e-59	LEC_C0_CCL21+	STC1	LEC
2.82011e-63	-0.311368	0.035	0.155	5.44422e-59	LEC_C0_CCL21+	SELE	LEC
9.63201e-63	-0.25314	0.09	0.227	1.85946e-58	LEC_C0_CCL21+	PTPRG	LEC
1.3433e-62	-0.265489	0.193	0.345	2.59323e-58	LEC_C0_CCL21+	FZD4	LEC
1.07295e-61	-0.261218	0.167	0.316	2.07133e-57	LEC_C0_CCL21+	FAM241A	LEC
7.53256e-61	-0.259254	0.332	0.484	1.45416e-56	LEC_C0_CCL21+	ITGA5	LEC
8.00337e-61	-0.256611	0.163	0.311	1.54505e-56	LEC_C0_CCL21+	AHR	LEC
1.67666e-60	-0.276483	0.138	0.287	3.23679e-56	LEC_C0_CCL21+	MATR3	LEC
2.1281e-60	-0.259815	0.374	0.519	4.10829e-56	LEC_C0_CCL21+	SWAP70	LEC
8.03168e-58	-0.254913	0.333	0.472	1.55052e-53	LEC_C0_CCL21+	LIMA1	LEC
9.83626e-58	-0.271608	0.262	0.406	1.89889e-53	LEC_C0_CCL21+	CHCHD3	LEC
4.93215e-57	-0.271887	0.258	0.412	9.52152e-53	LEC_C0_CCL21+	ATF3	LEC
6.57817e-57	-0.268687	0.185	0.329	1.26992e-52	LEC_C0_CCL21+	APOO	LEC
3.03903e-56	-0.250897	0.383	0.518	5.86684e-52	LEC_C0_CCL21+	BMPR2	LEC
1.80457e-55	-0.320847	0.124	0.257	3.48372e-51	LEC_C0_CCL21+	SERPINE1	LEC
1.07244e-53	-0.270737	0.144	0.276	2.07034e-49	LEC_C0_CCL21+	ABL2	LEC
1.3421e-53	-0.272761	0.253	0.391	2.59092e-49	LEC_C0_CCL21+	TUBA1C	LEC
4.28044e-53	-0.251052	0.171	0.314	8.26339e-49	LEC_C0_CCL21+	PCDH17	LEC
2.24717e-52	-0.250982	0.217	0.357	4.33817e-48	LEC_C0_CCL21+	NOP58	LEC
2.54326e-52	-0.271211	0.252	0.391	4.90975e-48	LEC_C0_CCL21+	HEXIM1	LEC
6.68219e-51	-0.27119	0.392	0.524	1.29e-46	LEC_C0_CCL21+	PDK4	LEC
2.79972e-50	-0.253302	0.336	0.486	5.40486e-46	LEC_C0_CCL21+	PLAT	LEC
0	1.45453	0.815	0.075	0	LEC_C1_ANGPT2+	PROX1	LEC
0	1.23326	0.497	0.007	0	LEC_C1_ANGPT2+	SCG3	LEC
0	1.18656	0.645	0.147	0	LEC_C1_ANGPT2+	ANGPT2	LEC
0	1.16879	0.712	0.09	0	LEC_C1_ANGPT2+	TSPAN5	LEC
0	1.02985	0.709	0.17	0	LEC_C1_ANGPT2+	EDNRB	LEC
0	1.02448	0.548	0.032	0	LEC_C1_ANGPT2+	FOXC2	LEC
0	0.999366	0.58	0.034	0	LEC_C1_ANGPT2+	CLDN11	LEC
0	0.990471	0.599	0.094	0	LEC_C1_ANGPT2+	TFF3	LEC
0	0.957778	0.45	0.047	0	LEC_C1_ANGPT2+	NTS	LEC
0	0.951876	0.528	0.034	0	LEC_C1_ANGPT2+	TTN	LEC
0	0.887212	0.482	0.061	0	LEC_C1_ANGPT2+	HGF	LEC
0	0.749168	0.399	0.008	0	LEC_C1_ANGPT2+	DEGS2	LEC
0	0.71325	0.411	0.015	0	LEC_C1_ANGPT2+	CCDC141	LEC
0	0.700253	0.408	0.062	0	LEC_C1_ANGPT2+	DSEL	LEC
0	0.683415	0.443	0.067	0	LEC_C1_ANGPT2+	C17orf58	LEC
0	0.678603	0.475	0.071	0	LEC_C1_ANGPT2+	COLEC12	LEC
0	0.620919	0.39	0.037	0	LEC_C1_ANGPT2+	STXBP6	LEC
0	0.565651	0.218	0.006	0	LEC_C1_ANGPT2+	CD24	LEC
0	0.54485	0.357	0.048	0	LEC_C1_ANGPT2+	SGCE	LEC
0	0.52775	0.288	0.013	0	LEC_C1_ANGPT2+	SBSPON	LEC
0	0.520029	0.296	0.012	0	LEC_C1_ANGPT2+	RADIL	LEC
0	0.475357	0.305	0.031	0	LEC_C1_ANGPT2+	PPP1R9A	LEC
0	0.419537	0.231	0.002	0	LEC_C1_ANGPT2+	EPB41L4B	LEC
0	0.391597	0.213	0.008	0	LEC_C1_ANGPT2+	BCO2	LEC
0	0.374413	0.172	0.01	0	LEC_C1_ANGPT2+	PEG10	LEC
0	0.360782	0.186	0.005	0	LEC_C1_ANGPT2+	SV2C	LEC
0	0.353922	0.2	0.011	0	LEC_C1_ANGPT2+	LYPD6	LEC
0	0.32136	0.169	0.003	0	LEC_C1_ANGPT2+	RORB	LEC
0	0.307985	0.167	0.005	0	LEC_C1_ANGPT2+	WNT4	LEC
0	0.265756	0.136	0.004	0	LEC_C1_ANGPT2+	B3GALT2	LEC
1.53057e-303	0.908398	0.571	0.131	2.95476e-299	LEC_C1_ANGPT2+	GJA4	LEC
2.70085e-302	0.398552	0.198	0.016	5.214e-298	LEC_C1_ANGPT2+	S100P	LEC
8.34621e-294	0.342657	0.202	0.017	1.61124e-289	LEC_C1_ANGPT2+	TTC9	LEC
1.60055e-284	0.54173	0.339	0.048	3.08987e-280	LEC_C1_ANGPT2+	RCSD1	LEC
3.53532e-281	0.420813	0.266	0.03	6.82494e-277	LEC_C1_ANGPT2+	CHRDL1	LEC
2.65552e-279	0.567791	0.353	0.054	5.12649e-275	LEC_C1_ANGPT2+	SLC24A1	LEC
1.1539e-265	0.303983	0.178	0.014	2.2276e-261	LEC_C1_ANGPT2+	POF1B	LEC
2.78183e-250	0.662035	0.506	0.117	5.37032e-246	LEC_C1_ANGPT2+	RAB11FIP1	LEC
6.7208e-241	0.736701	0.593	0.174	1.29745e-236	LEC_C1_ANGPT2+	MDFIC	LEC
7.82103e-238	0.646251	0.466	0.105	1.50985e-233	LEC_C1_ANGPT2+	RBP1	LEC
1.1452e-222	0.624611	0.43	0.093	2.21081e-218	LEC_C1_ANGPT2+	DKK3	LEC
2.25348e-221	0.641335	0.359	0.064	4.35034e-217	LEC_C1_ANGPT2+	CCL21	LEC
1.45906e-220	0.343619	0.15	0.012	2.81671e-216	LEC_C1_ANGPT2+	NEO1	LEC
2.39591e-218	0.532585	0.359	0.065	4.6253e-214	LEC_C1_ANGPT2+	PKHD1L1	LEC
8.46103e-217	-0.889579	0.545	0.887	1.6334e-212	LEC_C1_ANGPT2+	SPARCL1	LEC
4.35845e-215	0.440576	0.295	0.047	8.41398e-211	LEC_C1_ANGPT2+	SCN3B	LEC
4.43574e-214	0.63413	0.466	0.118	8.56319e-210	LEC_C1_ANGPT2+	THSD1	LEC
8.50112e-211	0.267696	0.999	0.985	1.64114e-206	LEC_C1_ANGPT2+	VIM	LEC
1.41978e-198	0.358253	0.239	0.033	2.74088e-194	LEC_C1_ANGPT2+	SRGAP3	LEC
8.03235e-195	-1.02473	0.106	0.701	1.55065e-190	LEC_C1_ANGPT2+	CD93	LEC
4.80205e-194	0.47215	0.295	0.051	9.27036e-190	LEC_C1_ANGPT2+	SYNM	LEC
9.26224e-194	-0.885327	0.407	0.832	1.78808e-189	LEC_C1_ANGPT2+	A2M	LEC
1.38487e-191	0.280055	0.169	0.018	2.6735e-187	LEC_C1_ANGPT2+	ITM2C	LEC
1.0104e-190	0.562796	0.401	0.091	1.95058e-186	LEC_C1_ANGPT2+	ALCAM	LEC
2.86129e-190	0.70579	0.898	0.589	5.52371e-186	LEC_C1_ANGPT2+	CLDN5	LEC
5.44112e-185	-1.04165	0.26	0.764	1.05041e-180	LEC_C1_ANGPT2+	AQP1	LEC
1.30359e-184	0.856114	0.656	0.272	2.51658e-180	LEC_C1_ANGPT2+	ADM	LEC
7.33316e-183	0.360844	0.247	0.038	1.41567e-178	LEC_C1_ANGPT2+	KLHL4	LEC
1.78967e-182	0.704089	0.762	0.373	3.45496e-178	LEC_C1_ANGPT2+	PPFIBP1	LEC
2.09874e-179	0.37048	0.252	0.04	4.05163e-175	LEC_C1_ANGPT2+	PDE1A	LEC
1.42771e-175	0.389498	0.211	0.03	2.7562e-171	LEC_C1_ANGPT2+	NCAM1	LEC
3.49685e-175	0.47424	0.32	0.065	6.75067e-171	LEC_C1_ANGPT2+	TMEM176B	LEC
9.2319e-174	-0.938022	0.24	0.746	1.78222e-169	LEC_C1_ANGPT2+	SPARC	LEC
8.25641e-173	0.349253	0.23	0.035	1.5939e-168	LEC_C1_ANGPT2+	KBTBD11	LEC
4.71017e-172	0.451671	0.319	0.064	9.09299e-168	LEC_C1_ANGPT2+	SEMA3A	LEC
9.62645e-171	0.336294	0.23	0.035	1.85839e-166	LEC_C1_ANGPT2+	SLC22A23	LEC
7.65098e-167	0.694599	0.61	0.247	1.47702e-162	LEC_C1_ANGPT2+	MDK	LEC
3.10104e-166	0.648437	0.597	0.217	5.98657e-162	LEC_C1_ANGPT2+	PTPRE	LEC
7.4311e-165	0.67065	0.718	0.35	1.43457e-160	LEC_C1_ANGPT2+	PPP1R14B	LEC
1.64825e-164	0.653667	0.84	0.523	3.18194e-160	LEC_C1_ANGPT2+	CALD1	LEC
2.49535e-163	0.334916	0.185	0.025	4.81727e-159	LEC_C1_ANGPT2+	RELN	LEC
1.52045e-158	0.363013	0.249	0.044	2.93523e-154	LEC_C1_ANGPT2+	TXNRD2	LEC
5.68667e-157	-0.950035	0.16	0.664	1.09781e-152	LEC_C1_ANGPT2+	PLVAP	LEC
1.16415e-151	0.474875	0.917	0.742	2.24739e-147	LEC_C1_ANGPT2+	OAZ1	LEC
3.33629e-151	-0.732454	0.394	0.78	6.44071e-147	LEC_C1_ANGPT2+	EPAS1	LEC
1.0288e-147	0.314631	0.154	0.019	1.98609e-143	LEC_C1_ANGPT2+	MME	LEC
3.14024e-147	0.381423	0.245	0.046	6.06224e-143	LEC_C1_ANGPT2+	DPP4	LEC
1.21495e-146	0.639602	0.606	0.255	2.34546e-142	LEC_C1_ANGPT2+	PTPN14	LEC
1.07071e-145	0.262568	0.173	0.024	2.067e-141	LEC_C1_ANGPT2+	PRKAA2	LEC
3.66476e-144	0.579184	0.482	0.159	7.07482e-140	LEC_C1_ANGPT2+	CCDC80	LEC
1.63366e-143	0.402772	0.251	0.048	3.15377e-139	LEC_C1_ANGPT2+	TBX1	LEC
9.61417e-143	0.565759	0.516	0.186	1.85601e-138	LEC_C1_ANGPT2+	VPS36	LEC
9.88337e-138	0.29003	0.213	0.036	1.90799e-133	LEC_C1_ANGPT2+	PARD6G	LEC
1.88732e-135	-0.563214	0.672	0.882	3.64347e-131	LEC_C1_ANGPT2+	CD74	LEC
2.19871e-135	0.585789	0.603	0.253	4.24462e-131	LEC_C1_ANGPT2+	ADD3	LEC
5.08615e-135	0.57255	0.814	0.515	9.81882e-131	LEC_C1_ANGPT2+	PTMS	LEC
6.42903e-135	0.307519	0.217	0.039	1.24112e-130	LEC_C1_ANGPT2+	DMKN	LEC
1.00833e-131	-0.616218	0.469	0.813	1.94658e-127	LEC_C1_ANGPT2+	TAGLN2	LEC
1.63095e-129	0.258693	0.174	0.027	3.14856e-125	LEC_C1_ANGPT2+	REEP1	LEC
3.14521e-128	0.584906	0.417	0.129	6.07183e-124	LEC_C1_ANGPT2+	EFEMP1	LEC
3.97771e-127	-0.566479	0.581	0.83	7.67896e-123	LEC_C1_ANGPT2+	IGFBP4	LEC
5.07107e-127	0.569827	0.532	0.219	9.78969e-123	LEC_C1_ANGPT2+	CDC42EP5	LEC
1.12864e-126	0.296956	0.208	0.037	2.17883e-122	LEC_C1_ANGPT2+	MPP7	LEC
1.07253e-125	0.565674	0.842	0.518	2.07051e-121	LEC_C1_ANGPT2+	TFPI	LEC
1.89576e-125	0.335237	0.975	0.87	3.65977e-121	LEC_C1_ANGPT2+	FTL	LEC
2.54999e-124	0.618131	0.627	0.308	4.92276e-120	LEC_C1_ANGPT2+	PLAC9	LEC
3.84029e-121	0.326741	0.229	0.047	7.41368e-117	LEC_C1_ANGPT2+	HOXD9	LEC
1.23592e-119	0.359635	0.251	0.055	2.38595e-115	LEC_C1_ANGPT2+	TMEM176A	LEC
2.64693e-118	0.325155	0.227	0.047	5.1099e-114	LEC_C1_ANGPT2+	TNFRSF4	LEC
8.4188e-118	0.427903	0.36	0.106	1.62525e-113	LEC_C1_ANGPT2+	C4orf48	LEC
1.80373e-117	0.519264	0.787	0.497	3.48209e-113	LEC_C1_ANGPT2+	C12orf57	LEC
4.7157e-117	0.611135	0.638	0.298	9.10365e-113	LEC_C1_ANGPT2+	AKAP12	LEC
2.6584e-116	0.431379	0.309	0.079	5.13204e-112	LEC_C1_ANGPT2+	NR2F1	LEC
3.42119e-115	0.544038	0.519	0.217	6.6046e-111	LEC_C1_ANGPT2+	H2AFJ	LEC
5.49653e-115	-0.682438	0.279	0.689	1.06111e-110	LEC_C1_ANGPT2+	ETS2	LEC
7.82246e-115	-0.713315	0.39	0.772	1.51013e-110	LEC_C1_ANGPT2+	VWF	LEC
2.22307e-113	0.517848	0.455	0.173	4.29164e-109	LEC_C1_ANGPT2+	TSTA3	LEC
5.27159e-112	0.475678	0.402	0.134	1.01768e-107	LEC_C1_ANGPT2+	COL6A2	LEC
1.21043e-111	-0.911437	0.141	0.572	2.33674e-107	LEC_C1_ANGPT2+	CCL14	LEC
4.72184e-110	0.340267	0.255	0.06	9.11551e-106	LEC_C1_ANGPT2+	FAM189A2	LEC
2.65907e-109	0.368729	0.287	0.075	5.13334e-105	LEC_C1_ANGPT2+	NT5C	LEC
3.44659e-109	0.555458	0.64	0.334	6.65365e-105	LEC_C1_ANGPT2+	SMAD1	LEC
1.26083e-108	0.250084	0.176	0.031	2.43404e-104	LEC_C1_ANGPT2+	LINC02147	LEC
1.28644e-108	0.261706	0.181	0.033	2.48348e-104	LEC_C1_ANGPT2+	TNFRSF11A	LEC
6.72271e-108	0.399199	0.313	0.088	1.29782e-103	LEC_C1_ANGPT2+	RASSF8	LEC
1.05506e-107	0.263307	0.207	0.042	2.0368e-103	LEC_C1_ANGPT2+	MAP4K2	LEC
8.08394e-106	-0.664526	0.466	0.776	1.5606e-101	LEC_C1_ANGPT2+	RPS17	LEC
2.56496e-105	-0.59921	0.459	0.786	4.95166e-101	LEC_C1_ANGPT2+	HLA-DRB1	LEC
7.73473e-105	-0.688466	0.078	0.498	1.49319e-100	LEC_C1_ANGPT2+	JAM2	LEC
1.46636e-104	0.38089	0.297	0.082	2.8308e-100	LEC_C1_ANGPT2+	SERINC5	LEC
7.82275e-103	-0.717098	0.078	0.487	1.51018e-98	LEC_C1_ANGPT2+	IL33	LEC
2.82008e-101	-0.633109	0.422	0.747	5.44416e-97	LEC_C1_ANGPT2+	RPL36A	LEC
7.36799e-101	0.273735	0.195	0.04	1.42239e-96	LEC_C1_ANGPT2+	C12orf75	LEC
6.71197e-100	0.382754	0.311	0.09	1.29575e-95	LEC_C1_ANGPT2+	RGL1	LEC
9.21871e-100	0.398876	0.353	0.112	1.77967e-95	LEC_C1_ANGPT2+	KANK2	LEC
1.66177e-97	0.446391	0.36	0.122	3.20804e-93	LEC_C1_ANGPT2+	DDX10	LEC
3.12065e-97	0.500795	0.527	0.233	6.02441e-93	LEC_C1_ANGPT2+	CDKN1C	LEC
3.40697e-96	0.260357	0.163	0.03	6.57716e-92	LEC_C1_ANGPT2+	BHMT2	LEC
5.66829e-96	0.484018	0.319	0.102	1.09426e-91	LEC_C1_ANGPT2+	SLC41A1	LEC
2.23132e-95	0.422309	0.408	0.147	4.30756e-91	LEC_C1_ANGPT2+	ITGA9	LEC
2.32683e-95	-0.705354	0.15	0.536	4.49194e-91	LEC_C1_ANGPT2+	SPRY1	LEC
9.94336e-95	0.54921	0.619	0.337	1.91957e-90	LEC_C1_ANGPT2+	ARID5B	LEC
1.5611e-94	0.430166	0.367	0.125	3.01369e-90	LEC_C1_ANGPT2+	DSP	LEC
4.01949e-94	-0.637031	0.147	0.531	7.75963e-90	LEC_C1_ANGPT2+	MMRN2	LEC
6.31571e-93	0.423995	0.376	0.132	1.21925e-88	LEC_C1_ANGPT2+	RASSF9	LEC
1.09045e-92	-0.349864	0.78	0.888	2.10511e-88	LEC_C1_ANGPT2+	PECAM1	LEC
1.42504e-92	0.303052	0.229	0.057	2.75103e-88	LEC_C1_ANGPT2+	ARHGEF9	LEC
1.59773e-92	0.49649	0.59	0.292	3.08442e-88	LEC_C1_ANGPT2+	CYBA	LEC
2.24825e-92	-0.915229	0.099	0.475	4.34025e-88	LEC_C1_ANGPT2+	POSTN	LEC
3.95244e-92	-0.875179	0.274	0.595	7.63018e-88	LEC_C1_ANGPT2+	ACKR1	LEC
2.43281e-91	0.457122	0.432	0.172	4.69653e-87	LEC_C1_ANGPT2+	STX7	LEC
1.12584e-88	0.482924	0.735	0.484	2.17344e-84	LEC_C1_ANGPT2+	ARHGAP29	LEC
2.90687e-88	0.355828	0.273	0.08	5.61172e-84	LEC_C1_ANGPT2+	ROBO3	LEC
4.4756e-88	0.499333	0.659	0.358	8.64014e-84	LEC_C1_ANGPT2+	PLPP1	LEC
4.86526e-88	0.367305	0.297	0.091	9.39239e-84	LEC_C1_ANGPT2+	PDXK	LEC
6.80927e-88	-0.649284	0.255	0.607	1.31453e-83	LEC_C1_ANGPT2+	HLA-DRB5	LEC
4.64905e-87	0.486549	0.705	0.433	8.97499e-83	LEC_C1_ANGPT2+	ARL4A	LEC
6.0308e-87	-0.33901	0.756	0.895	1.16425e-82	LEC_C1_ANGPT2+	RPL4	LEC
2.04571e-86	0.342446	0.252	0.07	3.94924e-82	LEC_C1_ANGPT2+	SLPI	LEC
2.74377e-85	-0.643021	0.05	0.412	5.29684e-81	LEC_C1_ANGPT2+	NOSTRIN	LEC
3.30719e-85	-0.596779	0.189	0.55	6.38454e-81	LEC_C1_ANGPT2+	LAP3	LEC
9.93676e-85	0.356126	0.933	0.755	1.91829e-80	LEC_C1_ANGPT2+	CST3	LEC
7.04887e-84	0.410519	0.327	0.113	1.36078e-79	LEC_C1_ANGPT2+	FGD6	LEC
1.93948e-83	0.548711	0.572	0.297	3.74417e-79	LEC_C1_ANGPT2+	APOD	LEC
7.47809e-83	-0.600803	0.557	0.805	1.44365e-78	LEC_C1_ANGPT2+	HSPA1A	LEC
2.1299e-82	-0.616793	0.202	0.557	4.11177e-78	LEC_C1_ANGPT2+	FLT1	LEC
2.89137e-81	-0.334216	0.848	0.932	5.58178e-77	LEC_C1_ANGPT2+	RPL31	LEC
5.42846e-81	-0.467011	0.587	0.786	1.04796e-76	LEC_C1_ANGPT2+	GSN	LEC
9.81879e-81	0.402029	0.807	0.591	1.89552e-76	LEC_C1_ANGPT2+	TSPO	LEC
3.03561e-80	-0.548748	0.364	0.668	5.86025e-76	LEC_C1_ANGPT2+	ENG	LEC
3.1249e-80	0.425909	0.512	0.233	6.03262e-76	LEC_C1_ANGPT2+	EPB41L2	LEC
3.17229e-80	-0.631373	0.083	0.437	6.12412e-76	LEC_C1_ANGPT2+	ZNF385D	LEC
3.81374e-80	-0.643387	0.066	0.41	7.36243e-76	LEC_C1_ANGPT2+	COL15A1	LEC
6.17849e-79	0.356238	0.311	0.105	1.19276e-74	LEC_C1_ANGPT2+	LAYN	LEC
2.79611e-78	0.256181	0.186	0.045	5.3979e-74	LEC_C1_ANGPT2+	GPSM3	LEC
7.16621e-77	-0.518406	0.433	0.688	1.38344e-72	LEC_C1_ANGPT2+	HSPG2	LEC
1.7853e-76	-0.599947	0.092	0.441	3.44653e-72	LEC_C1_ANGPT2+	MCTP1	LEC
2.7393e-76	-0.593134	0.044	0.371	5.28822e-72	LEC_C1_ANGPT2+	IFITM1	LEC
3.77171e-76	0.391363	0.87	0.674	7.28128e-72	LEC_C1_ANGPT2+	KLF2	LEC
3.45973e-75	0.456016	0.709	0.44	6.679e-71	LEC_C1_ANGPT2+	MARCKS	LEC
4.3443e-75	-0.579859	0.247	0.586	8.38667e-71	LEC_C1_ANGPT2+	PALMD	LEC
4.99418e-75	-0.662522	0.283	0.598	9.64127e-71	LEC_C1_ANGPT2+	ADAMTS1	LEC
3.40864e-74	0.496264	0.503	0.255	6.58038e-70	LEC_C1_ANGPT2+	ODC1	LEC
4.439e-74	-0.648406	0.164	0.482	8.5695e-70	LEC_C1_ANGPT2+	PLAT	LEC
5.48776e-74	0.282494	0.233	0.067	1.05941e-69	LEC_C1_ANGPT2+	TMOD1	LEC
7.49123e-74	0.430195	0.468	0.219	1.44618e-69	LEC_C1_ANGPT2+	CTNNAL1	LEC
9.01334e-74	-0.623083	0.298	0.61	1.74003e-69	LEC_C1_ANGPT2+	HSPA1B	LEC
1.72968e-73	0.347965	0.327	0.12	3.33916e-69	LEC_C1_ANGPT2+	NTHL1	LEC
1.85236e-73	-0.440153	0.618	0.795	3.57598e-69	LEC_C1_ANGPT2+	RPS10	LEC
2.52322e-73	0.332896	0.873	0.723	4.87107e-69	LEC_C1_ANGPT2+	DYNLL1	LEC
7.56565e-73	-0.568197	0.198	0.525	1.46055e-68	LEC_C1_ANGPT2+	NAMPT	LEC
4.48937e-72	0.327202	0.276	0.09	8.66672e-68	LEC_C1_ANGPT2+	KRT18	LEC
8.91861e-72	0.324727	0.3	0.104	1.72174e-67	LEC_C1_ANGPT2+	PALM	LEC
3.09333e-71	-0.595376	0.224	0.544	5.97167e-67	LEC_C1_ANGPT2+	SLC2A3	LEC
3.64585e-71	-0.531636	0.348	0.645	7.03831e-67	LEC_C1_ANGPT2+	RNASE1	LEC
4.56253e-71	-0.561633	0.39	0.671	8.80796e-67	LEC_C1_ANGPT2+	SRGN	LEC
6.67218e-71	-0.585983	0.049	0.368	1.28806e-66	LEC_C1_ANGPT2+	FAM107A	LEC
7.72752e-71	-0.487212	0.525	0.766	1.4918e-66	LEC_C1_ANGPT2+	HLA-DRA	LEC
9.02952e-71	0.442634	0.623	0.348	1.74315e-66	LEC_C1_ANGPT2+	GYPC	LEC
1.39727e-70	-0.53983	0.171	0.502	2.69744e-66	LEC_C1_ANGPT2+	ADAM15	LEC
1.50255e-70	-0.546025	0.145	0.46	2.90066e-66	LEC_C1_ANGPT2+	EHD4	LEC
1.71293e-70	-0.552985	0.125	0.46	3.30681e-66	LEC_C1_ANGPT2+	NRP1	LEC
5.78528e-70	-0.623391	0.283	0.578	1.11685e-65	LEC_C1_ANGPT2+	FABP5	LEC
7.05595e-70	0.356812	0.274	0.093	1.36215e-65	LEC_C1_ANGPT2+	GSTM3	LEC
2.27428e-69	-0.604579	0.083	0.397	4.39049e-65	LEC_C1_ANGPT2+	RBP7	LEC
3.02222e-69	0.409541	0.707	0.463	5.83439e-65	LEC_C1_ANGPT2+	EMP2	LEC
7.09838e-69	0.273698	0.218	0.063	1.37034e-64	LEC_C1_ANGPT2+	PLA1A	LEC
2.35381e-68	0.300224	0.27	0.088	4.54402e-64	LEC_C1_ANGPT2+	SORBS1	LEC
3.66677e-68	-0.524915	0.326	0.604	7.0787e-64	LEC_C1_ANGPT2+	HLA-DPB1	LEC
4.28409e-68	-0.530391	0.205	0.527	8.27043e-64	LEC_C1_ANGPT2+	S1PR1	LEC
5.6421e-68	0.422174	0.63	0.392	1.08921e-63	LEC_C1_ANGPT2+	PPDPF	LEC
4.59223e-67	-0.53551	0.202	0.526	8.86531e-63	LEC_C1_ANGPT2+	CD34	LEC
2.84111e-66	0.345878	0.328	0.126	5.48476e-62	LEC_C1_ANGPT2+	SERPINB9	LEC
6.74238e-66	0.388851	0.408	0.182	1.30162e-61	LEC_C1_ANGPT2+	ZMYND8	LEC
1.52702e-65	0.420703	0.432	0.207	2.94791e-61	LEC_C1_ANGPT2+	ALDH2	LEC
1.65015e-65	0.287162	0.938	0.811	3.18561e-61	LEC_C1_ANGPT2+	S100A10	LEC
3.34995e-65	-0.551705	0.056	0.357	6.46708e-61	LEC_C1_ANGPT2+	HLA-DQA1	LEC
5.21184e-65	-0.474942	0.404	0.693	1.00615e-60	LEC_C1_ANGPT2+	ADGRL4	LEC
8.29775e-63	0.410597	0.575	0.349	1.60188e-58	LEC_C1_ANGPT2+	ATP6V1F	LEC
8.72521e-63	-0.492813	0.239	0.54	1.6844e-58	LEC_C1_ANGPT2+	ESAM	LEC
8.95585e-63	0.30924	0.934	0.825	1.72893e-58	LEC_C1_ANGPT2+	CALM1	LEC
1.59222e-62	-0.497597	0.101	0.406	3.07378e-58	LEC_C1_ANGPT2+	ARHGDIB	LEC
1.66802e-61	0.394976	0.713	0.494	3.22012e-57	LEC_C1_ANGPT2+	LY6E	LEC
3.07356e-61	0.27185	0.217	0.067	5.93351e-57	LEC_C1_ANGPT2+	AGAP1	LEC
5.40992e-61	0.348224	0.328	0.133	1.04439e-56	LEC_C1_ANGPT2+	SESTD1	LEC
7.24632e-61	0.504009	0.58	0.357	1.3989e-56	LEC_C1_ANGPT2+	SOX4	LEC
6.31866e-60	0.3888	0.408	0.194	1.21982e-55	LEC_C1_ANGPT2+	TLE1	LEC
9.03455e-60	-0.401717	0.508	0.735	1.74412e-55	LEC_C1_ANGPT2+	MYH9	LEC
1.33683e-59	-0.579198	0.094	0.394	2.58075e-55	LEC_C1_ANGPT2+	STEAP1B	LEC
1.51032e-59	0.292773	0.319	0.122	2.91567e-55	LEC_C1_ANGPT2+	FAM107B	LEC
2.30673e-59	-0.484882	0.083	0.368	4.45314e-55	LEC_C1_ANGPT2+	CDC42EP3	LEC
4.5183e-59	0.374016	0.399	0.184	8.72258e-55	LEC_C1_ANGPT2+	PERP	LEC
4.667e-59	0.314287	0.304	0.117	9.00965e-55	LEC_C1_ANGPT2+	SLC38A1	LEC
5.20595e-59	0.358067	0.798	0.629	1.00501e-54	LEC_C1_ANGPT2+	RAMP2	LEC
5.89604e-59	0.298818	0.282	0.105	1.13823e-54	LEC_C1_ANGPT2+	FBXO25	LEC
2.95421e-58	-0.443965	0.034	0.309	5.7031e-54	LEC_C1_ANGPT2+	ADGRG1	LEC
3.27184e-58	-0.48916	0.342	0.615	6.31629e-54	LEC_C1_ANGPT2+	HLA-DPA1	LEC
3.36217e-58	0.313971	0.82	0.645	6.49067e-54	LEC_C1_ANGPT2+	NDUFA4	LEC
4.09812e-58	-0.441449	0.407	0.67	7.91142e-54	LEC_C1_ANGPT2+	ATP1A1	LEC
5.05935e-58	-0.412707	0.508	0.709	9.76708e-54	LEC_C1_ANGPT2+	TACC1	LEC
6.5568e-58	0.403733	0.559	0.336	1.26579e-53	LEC_C1_ANGPT2+	PPP1R2	LEC
2.0068e-57	0.354151	0.353	0.155	3.87413e-53	LEC_C1_ANGPT2+	SLC40A1	LEC
3.2949e-57	0.319782	0.805	0.634	6.3608e-53	LEC_C1_ANGPT2+	NUCKS1	LEC
8.06949e-57	0.267319	0.199	0.061	1.55782e-52	LEC_C1_ANGPT2+	SLC5A3	LEC
3.56745e-56	-0.468871	0.292	0.563	6.88697e-52	LEC_C1_ANGPT2+	CLIC4	LEC
5.80114e-56	0.389121	0.559	0.339	1.11991e-51	LEC_C1_ANGPT2+	LHFPL6	LEC
3.27895e-55	0.38465	0.426	0.213	6.33002e-51	LEC_C1_ANGPT2+	LEPR	LEC
3.35775e-55	-0.506835	0.186	0.47	6.48213e-51	LEC_C1_ANGPT2+	PNP	LEC
4.22457e-55	-0.461944	0.089	0.364	8.15552e-51	LEC_C1_ANGPT2+	MYOF	LEC
4.23488e-55	0.366526	0.466	0.242	8.17543e-51	LEC_C1_ANGPT2+	PLSCR4	LEC
4.72897e-55	0.285512	0.225	0.076	9.12927e-51	LEC_C1_ANGPT2+	HES4	LEC
4.791e-55	0.354383	0.738	0.56	9.24903e-51	LEC_C1_ANGPT2+	FOXP1	LEC
1.59963e-54	-0.510966	0.114	0.391	3.08809e-50	LEC_C1_ANGPT2+	MYC	LEC
1.92372e-54	0.287295	0.28	0.108	3.71375e-50	LEC_C1_ANGPT2+	CEP85L	LEC
2.34051e-54	0.353619	0.731	0.569	4.51835e-50	LEC_C1_ANGPT2+	ANXA5	LEC
2.80875e-54	-0.50571	0.102	0.377	5.42229e-50	LEC_C1_ANGPT2+	SLCO2A1	LEC
3.17685e-54	-0.429393	0.412	0.653	6.1329e-50	LEC_C1_ANGPT2+	EMCN	LEC
4.24462e-54	0.358703	0.468	0.248	8.19424e-50	LEC_C1_ANGPT2+	CD47	LEC
4.44611e-54	0.39283	0.609	0.349	8.58321e-50	LEC_C1_ANGPT2+	CD99	LEC
5.4091e-54	-0.452741	0.059	0.324	1.04423e-49	LEC_C1_ANGPT2+	LRRC32	LEC
1.06723e-53	0.376787	0.366	0.171	2.06028e-49	LEC_C1_ANGPT2+	NAV1	LEC
1.93771e-53	-0.39185	0.614	0.78	3.74075e-49	LEC_C1_ANGPT2+	NFKBIA	LEC
2.19641e-53	0.369474	0.627	0.405	4.24017e-49	LEC_C1_ANGPT2+	TSPAN4	LEC
1.18187e-52	0.32226	0.76	0.587	2.28159e-48	LEC_C1_ANGPT2+	RAB11A	LEC
1.22262e-52	0.270241	0.952	0.826	2.36028e-48	LEC_C1_ANGPT2+	RPL39	LEC
1.79661e-52	0.362152	0.35	0.167	3.46836e-48	LEC_C1_ANGPT2+	PCBD1	LEC
2.12841e-52	0.263576	0.265	0.1	4.1089e-48	LEC_C1_ANGPT2+	CHCHD10	LEC
3.69777e-52	0.306631	0.286	0.115	7.13855e-48	LEC_C1_ANGPT2+	BTBD3	LEC
6.11856e-52	-0.456568	0.177	0.441	1.18119e-47	LEC_C1_ANGPT2+	LMCD1	LEC
7.02261e-52	0.397638	0.593	0.38	1.35572e-47	LEC_C1_ANGPT2+	H1FX	LEC
7.47455e-52	-0.448752	0.287	0.547	1.44296e-47	LEC_C1_ANGPT2+	TSPAN7	LEC
1.14924e-51	-0.493793	0.149	0.413	2.21861e-47	LEC_C1_ANGPT2+	XAF1	LEC
1.32745e-51	-0.490137	0.163	0.452	2.56264e-47	LEC_C1_ANGPT2+	RPS4Y1	LEC
3.48202e-51	0.41372	0.516	0.315	6.72203e-47	LEC_C1_ANGPT2+	SOCS2	LEC
4.32304e-51	0.339527	0.735	0.554	8.34563e-47	LEC_C1_ANGPT2+	LEPROT	LEC
5.0018e-51	-0.534026	0.11	0.378	9.65597e-47	LEC_C1_ANGPT2+	OOEP	LEC
6.11997e-51	-0.432785	0.106	0.376	1.18146e-46	LEC_C1_ANGPT2+	LDHB	LEC
1.24682e-50	0.366187	0.497	0.284	2.40699e-46	LEC_C1_ANGPT2+	OPTN	LEC
1.74979e-50	-0.460737	0.19	0.465	3.37798e-46	LEC_C1_ANGPT2+	CLEC2B	LEC
4.46027e-50	-0.307294	0.669	0.818	8.61054e-46	LEC_C1_ANGPT2+	PABPC1	LEC
5.47942e-50	0.29952	0.765	0.616	1.0578e-45	LEC_C1_ANGPT2+	SUMO2	LEC
5.76118e-50	0.348053	0.579	0.373	1.11219e-45	LEC_C1_ANGPT2+	PRDX2	LEC
7.07501e-50	0.362752	0.565	0.363	1.36583e-45	LEC_C1_ANGPT2+	BEX3	LEC
1.03921e-49	0.314141	0.262	0.105	2.0062e-45	LEC_C1_ANGPT2+	EPB41	LEC
1.49158e-49	-0.449079	0.287	0.54	2.8795e-45	LEC_C1_ANGPT2+	PTPRB	LEC
1.58606e-49	-0.474636	0.15	0.414	3.06189e-45	LEC_C1_ANGPT2+	BHLHE40	LEC
1.81427e-49	0.297509	0.327	0.146	3.50244e-45	LEC_C1_ANGPT2+	CCNDBP1	LEC
2.25512e-49	0.365163	0.696	0.445	4.35351e-45	LEC_C1_ANGPT2+	SLC9A3R2	LEC
2.81922e-49	0.337797	0.351	0.162	5.44251e-45	LEC_C1_ANGPT2+	RASGRP3	LEC
3.05882e-49	-0.433515	0.087	0.341	5.90505e-45	LEC_C1_ANGPT2+	FZD4	LEC
3.3742e-49	-0.464038	0.059	0.309	6.5139e-45	LEC_C1_ANGPT2+	NES	LEC
3.79693e-49	0.329879	0.432	0.209	7.32996e-45	LEC_C1_ANGPT2+	LAPTM5	LEC
4.35031e-49	0.340978	0.521	0.304	8.39827e-45	LEC_C1_ANGPT2+	C9orf16	LEC
4.85479e-49	0.274063	0.257	0.1	9.37218e-45	LEC_C1_ANGPT2+	FARP1	LEC
3.00511e-48	-0.46932	0.118	0.374	5.80136e-44	LEC_C1_ANGPT2+	TNFRSF10D	LEC
5.53113e-48	0.345098	0.509	0.294	1.06779e-43	LEC_C1_ANGPT2+	ADAM10	LEC
7.02002e-48	-0.42746	0.034	0.269	1.35522e-43	LEC_C1_ANGPT2+	MPZL2	LEC
7.89777e-48	-0.50387	0.276	0.52	1.52467e-43	LEC_C1_ANGPT2+	PDK4	LEC
8.45208e-48	0.278058	0.286	0.118	1.63167e-43	LEC_C1_ANGPT2+	FBXO34	LEC
8.77024e-47	0.363989	0.317	0.144	1.6931e-42	LEC_C1_ANGPT2+	CCND1	LEC
1.00077e-46	-0.455733	0.309	0.548	1.93198e-42	LEC_C1_ANGPT2+	DUSP6	LEC
1.27832e-46	0.250103	0.227	0.084	2.4678e-42	LEC_C1_ANGPT2+	PELI2	LEC
1.47662e-46	-0.422092	0.474	0.752	2.85061e-42	LEC_C1_ANGPT2+	TM4SF1	LEC
2.03415e-46	-0.507858	0.227	0.465	3.92693e-42	LEC_C1_ANGPT2+	ADAMTS9	LEC
2.13265e-46	-0.371688	0.632	0.813	4.11709e-42	LEC_C1_ANGPT2+	FOS	LEC
2.7196e-46	0.27007	0.85	0.705	5.2502e-42	LEC_C1_ANGPT2+	DSTN	LEC
2.87227e-46	-0.396456	0.037	0.271	5.54491e-42	LEC_C1_ANGPT2+	NEURL1B	LEC
3.62618e-46	-0.439358	0.137	0.401	7.00034e-42	LEC_C1_ANGPT2+	GJA1	LEC
3.97255e-46	0.252737	0.238	0.091	7.66901e-42	LEC_C1_ANGPT2+	MRAS	LEC
6.57551e-46	-0.30947	0.685	0.819	1.2694e-41	LEC_C1_ANGPT2+	TUBA1B	LEC
8.88146e-46	-0.439017	0.142	0.392	1.71457e-41	LEC_C1_ANGPT2+	NUAK1	LEC
9.47195e-46	0.311639	0.28	0.117	1.82856e-41	LEC_C1_ANGPT2+	FGL2	LEC
1.70717e-45	0.273688	0.314	0.136	3.29569e-41	LEC_C1_ANGPT2+	LTBP4	LEC
2.62205e-45	0.288515	0.753	0.594	5.06187e-41	LEC_C1_ANGPT2+	SKP1	LEC
2.6249e-45	-0.393022	0.044	0.271	5.06737e-41	LEC_C1_ANGPT2+	PCDH1	LEC
2.89299e-45	-0.340292	0.576	0.746	5.58493e-41	LEC_C1_ANGPT2+	LMNA	LEC
3.07903e-45	0.286411	0.304	0.136	5.94406e-41	LEC_C1_ANGPT2+	BEX4	LEC
3.16039e-45	0.3587	0.597	0.402	6.10113e-41	LEC_C1_ANGPT2+	ZBTB20	LEC
7.82178e-45	-0.40092	0.389	0.623	1.50999e-40	LEC_C1_ANGPT2+	NDRG1	LEC
8.85484e-45	0.251103	0.242	0.094	1.70943e-40	LEC_C1_ANGPT2+	CTDSPL	LEC
1.02407e-44	-0.512393	0.068	0.296	1.97696e-40	LEC_C1_ANGPT2+	CXCL12	LEC
1.04548e-44	0.329268	0.598	0.399	2.0183e-40	LEC_C1_ANGPT2+	NDUFB7	LEC
1.1097e-44	0.252413	0.214	0.08	2.14227e-40	LEC_C1_ANGPT2+	SCARA3	LEC
1.13055e-44	-0.41753	0.081	0.32	2.18253e-40	LEC_C1_ANGPT2+	UPP1	LEC
1.30394e-44	0.34374	0.388	0.204	2.51725e-40	LEC_C1_ANGPT2+	TMX4	LEC
1.64897e-44	0.289017	0.76	0.609	3.18334e-40	LEC_C1_ANGPT2+	COX7A2	LEC
2.23519e-44	0.319856	0.411	0.22	4.31504e-40	LEC_C1_ANGPT2+	NTAN1	LEC
2.39499e-44	0.302484	0.323	0.15	4.62352e-40	LEC_C1_ANGPT2+	ZDHHC17	LEC
2.80714e-44	0.328299	0.575	0.366	5.41919e-40	LEC_C1_ANGPT2+	HMGN3	LEC
4.01014e-44	-0.377151	0.474	0.667	7.74158e-40	LEC_C1_ANGPT2+	HSPD1	LEC
4.08639e-44	0.273393	0.295	0.13	7.88877e-40	LEC_C1_ANGPT2+	MIGA1	LEC
4.1097e-44	0.3814	0.602	0.373	7.93377e-40	LEC_C1_ANGPT2+	MMRN1	LEC
5.49605e-44	-0.439695	0.394	0.623	1.06101e-39	LEC_C1_ANGPT2+	ZFP36	LEC
5.92711e-44	-0.430231	0.058	0.282	1.14423e-39	LEC_C1_ANGPT2+	NOTCH4	LEC
1.67559e-43	0.263044	0.248	0.101	3.23473e-39	LEC_C1_ANGPT2+	VKORC1L1	LEC
1.75977e-43	-0.43	0.193	0.433	3.39724e-39	LEC_C1_ANGPT2+	NEDD9	LEC
4.97217e-43	0.288059	0.753	0.594	9.59878e-39	LEC_C1_ANGPT2+	GSTP1	LEC
5.05314e-43	-0.404874	0.267	0.511	9.75509e-39	LEC_C1_ANGPT2+	SH3BP5	LEC
5.58706e-43	0.289399	0.26	0.107	1.07858e-38	LEC_C1_ANGPT2+	AKR1C1	LEC
8.10318e-43	-0.38737	0.052	0.276	1.56432e-38	LEC_C1_ANGPT2+	C1orf54	LEC
1.55555e-42	-0.436434	0.235	0.473	3.003e-38	LEC_C1_ANGPT2+	TXNRD1	LEC
3.83032e-42	0.25295	0.218	0.084	7.39442e-38	LEC_C1_ANGPT2+	NFATC1	LEC
4.40039e-42	0.318005	0.432	0.244	8.49495e-38	LEC_C1_ANGPT2+	ALKBH7	LEC
4.78665e-42	-0.397066	0.058	0.283	9.24063e-38	LEC_C1_ANGPT2+	EPHA4	LEC
5.70151e-42	0.29824	0.367	0.186	1.10068e-37	LEC_C1_ANGPT2+	WLS	LEC
6.60781e-42	-0.427404	0.151	0.391	1.27564e-37	LEC_C1_ANGPT2+	BAG3	LEC
1.37418e-41	-0.455637	0.143	0.367	2.65285e-37	LEC_C1_ANGPT2+	LAMB1	LEC
1.72619e-41	-0.436016	0.315	0.527	3.33241e-37	LEC_C1_ANGPT2+	RBFOX2	LEC
2.31336e-41	-0.42366	0.098	0.327	4.46594e-37	LEC_C1_ANGPT2+	ICAM1	LEC
3.20113e-41	-0.406315	0.169	0.409	6.17978e-37	LEC_C1_ANGPT2+	LPAR6	LEC
3.38035e-41	-0.417021	0.092	0.317	6.52577e-37	LEC_C1_ANGPT2+	SNAI1	LEC
5.20887e-41	0.3304	0.474	0.278	1.00557e-36	LEC_C1_ANGPT2+	NUPR1	LEC
8.5085e-41	-0.477074	0.173	0.404	1.64257e-36	LEC_C1_ANGPT2+	RASGEF1B	LEC
1.06753e-40	-0.402454	0.13	0.361	2.06086e-36	LEC_C1_ANGPT2+	PLEKHG1	LEC
1.15755e-40	-0.402185	0.062	0.281	2.23465e-36	LEC_C1_ANGPT2+	GALNT15	LEC
1.19788e-40	0.283445	0.336	0.166	2.31252e-36	LEC_C1_ANGPT2+	AP3S1	LEC
1.30656e-40	-0.378068	0.088	0.315	2.52232e-36	LEC_C1_ANGPT2+	CCDC69	LEC
1.81572e-40	-0.366717	0.105	0.333	3.50525e-36	LEC_C1_ANGPT2+	NHSL2	LEC
2.76801e-40	-0.334245	0.5	0.684	5.34364e-36	LEC_C1_ANGPT2+	STOM	LEC
3.96377e-40	0.322044	0.576	0.392	7.65207e-36	LEC_C1_ANGPT2+	NDUFC1	LEC
4.93269e-40	0.313161	0.576	0.384	9.52257e-36	LEC_C1_ANGPT2+	VPS28	LEC
5.71056e-40	-0.395873	0.114	0.344	1.10242e-35	LEC_C1_ANGPT2+	DLC1	LEC
5.80284e-40	-0.383129	0.159	0.386	1.12024e-35	LEC_C1_ANGPT2+	CMIP	LEC
6.52576e-40	-0.41112	0.165	0.395	1.2598e-35	LEC_C1_ANGPT2+	PLK2	LEC
6.72937e-40	-0.410137	0.034	0.237	1.2991e-35	LEC_C1_ANGPT2+	INHBB	LEC
7.04302e-40	-0.398661	0.26	0.502	1.35966e-35	LEC_C1_ANGPT2+	DUSP23	LEC
7.04586e-40	-0.369598	0.035	0.242	1.3602e-35	LEC_C1_ANGPT2+	HLA-DQA2	LEC
9.52842e-40	0.319363	0.501	0.312	1.83946e-35	LEC_C1_ANGPT2+	VAMP2	LEC
1.63896e-39	0.299979	0.717	0.537	3.16402e-35	LEC_C1_ANGPT2+	FCGRT	LEC
2.82888e-39	-0.402635	0.314	0.543	5.46116e-35	LEC_C1_ANGPT2+	THBD	LEC
3.52714e-39	-0.38147	0.218	0.457	6.80914e-35	LEC_C1_ANGPT2+	SERPINH1	LEC
4.54227e-39	0.307721	0.654	0.482	8.76885e-35	LEC_C1_ANGPT2+	CYB5R3	LEC
4.84072e-39	0.312188	0.45	0.266	9.34501e-35	LEC_C1_ANGPT2+	TMEM205	LEC
7.60887e-39	0.323198	0.43	0.246	1.46889e-34	LEC_C1_ANGPT2+	MYLIP	LEC
7.77897e-39	0.271669	0.323	0.159	1.50173e-34	LEC_C1_ANGPT2+	MYL6B	LEC
7.7792e-39	-0.367405	0.359	0.59	1.50177e-34	LEC_C1_ANGPT2+	ATF4	LEC
7.93606e-39	0.275066	0.755	0.6	1.53206e-34	LEC_C1_ANGPT2+	OST4	LEC
1.05477e-38	-0.360498	0.455	0.64	2.03622e-34	LEC_C1_ANGPT2+	MCL1	LEC
1.08712e-38	-0.405607	0.193	0.415	2.09869e-34	LEC_C1_ANGPT2+	MGLL	LEC
1.11036e-38	0.30645	0.49	0.293	2.14354e-34	LEC_C1_ANGPT2+	CTSZ	LEC
1.28383e-38	-0.400401	0.089	0.306	2.47844e-34	LEC_C1_ANGPT2+	FBLN2	LEC
1.51293e-38	-0.389079	0.099	0.317	2.92072e-34	LEC_C1_ANGPT2+	PITPNC1	LEC
2.75517e-38	-0.371942	0.022	0.216	5.31885e-34	LEC_C1_ANGPT2+	SOX17	LEC
2.90505e-38	-0.385469	0.252	0.474	5.6082e-34	LEC_C1_ANGPT2+	PICALM	LEC
3.43881e-38	-0.38098	0.079	0.292	6.63863e-34	LEC_C1_ANGPT2+	MAST4	LEC
6.82991e-38	0.274778	0.288	0.137	1.31851e-33	LEC_C1_ANGPT2+	LYSMD2	LEC
8.16963e-38	-0.38505	0.143	0.365	1.57715e-33	LEC_C1_ANGPT2+	MECOM	LEC
8.50843e-38	0.30774	0.536	0.348	1.64255e-33	LEC_C1_ANGPT2+	CSTB	LEC
1.64453e-37	0.267176	0.258	0.116	3.17476e-33	LEC_C1_ANGPT2+	CXXC5	LEC
2.93655e-37	-0.554367	0.394	0.53	5.669e-33	LEC_C1_ANGPT2+	FABP4	LEC
4.48934e-37	-0.416711	0.211	0.422	8.66666e-33	LEC_C1_ANGPT2+	OLFM1	LEC
6.50621e-37	-0.376128	0.083	0.288	1.25602e-32	LEC_C1_ANGPT2+	ASS1	LEC
1.1541e-36	-0.372995	0.245	0.463	2.228e-32	LEC_C1_ANGPT2+	SEC14L1	LEC
1.29413e-36	0.274454	0.293	0.143	2.49833e-32	LEC_C1_ANGPT2+	MPC1	LEC
2.04802e-36	-0.360442	0.273	0.495	3.9537e-32	LEC_C1_ANGPT2+	CYYR1	LEC
2.39308e-36	-0.251561	0.659	0.768	4.61985e-32	LEC_C1_ANGPT2+	FKBP1A	LEC
5.21781e-36	-0.372201	0.273	0.482	1.0073e-31	LEC_C1_ANGPT2+	PIK3C2A	LEC
6.92092e-36	0.262729	0.809	0.663	1.33608e-31	LEC_C1_ANGPT2+	EGFL7	LEC
7.46435e-36	-0.386333	0.072	0.282	1.44099e-31	LEC_C1_ANGPT2+	MATR3	LEC
2.39366e-35	-0.339787	0.067	0.268	4.62096e-31	LEC_C1_ANGPT2+	MCF2L	LEC
2.49818e-35	-0.425291	0.274	0.482	4.82273e-31	LEC_C1_ANGPT2+	EGR1	LEC
2.57408e-35	0.250473	0.205	0.084	4.96926e-31	LEC_C1_ANGPT2+	DDR2	LEC
2.65532e-35	0.293227	0.559	0.372	5.12609e-31	LEC_C1_ANGPT2+	TMEM123	LEC
7.68316e-35	-0.375473	0.147	0.365	1.48323e-30	LEC_C1_ANGPT2+	SAMHD1	LEC
1.22104e-34	-0.367722	0.222	0.434	2.35723e-30	LEC_C1_ANGPT2+	EIF4A1	LEC
1.43458e-34	-0.382706	0.132	0.338	2.76946e-30	LEC_C1_ANGPT2+	PLEKHA7	LEC
3.15115e-34	-0.361642	0.059	0.251	6.0833e-30	LEC_C1_ANGPT2+	IFI44L	LEC
4.82563e-34	-0.315901	0.048	0.237	9.31588e-30	LEC_C1_ANGPT2+	SHROOM4	LEC
9.12346e-34	0.283227	0.638	0.482	1.76128e-29	LEC_C1_ANGPT2+	COX6A1	LEC
9.69084e-34	-0.299705	0.048	0.236	1.87082e-29	LEC_C1_ANGPT2+	NPR1	LEC
9.96719e-34	-0.318748	0.034	0.212	1.92417e-29	LEC_C1_ANGPT2+	ADM5	LEC
1.14389e-33	-0.338248	0.354	0.555	2.20828e-29	LEC_C1_ANGPT2+	ARPC1B	LEC
1.27579e-33	-0.35053	0.196	0.411	2.46292e-29	LEC_C1_ANGPT2+	PDLIM5	LEC
2.50046e-33	0.277129	0.68	0.495	4.82714e-29	LEC_C1_ANGPT2+	N4BP2L2	LEC
4.39787e-33	0.259629	0.319	0.167	8.49009e-29	LEC_C1_ANGPT2+	ZNF428	LEC
5.26865e-33	0.261065	0.291	0.144	1.01711e-28	LEC_C1_ANGPT2+	ZFHX3	LEC
6.25078e-33	-0.369339	0.187	0.39	1.20671e-28	LEC_C1_ANGPT2+	PIK3R3	LEC
7.43983e-33	-0.379372	0.124	0.324	1.43626e-28	LEC_C1_ANGPT2+	APOO	LEC
7.50396e-33	-0.356854	0.088	0.284	1.44864e-28	LEC_C1_ANGPT2+	DDX3Y	LEC
8.04154e-33	-0.395018	0.332	0.521	1.55242e-28	LEC_C1_ANGPT2+	CDKN1A	LEC
9.6277e-33	0.282749	0.597	0.421	1.85863e-28	LEC_C1_ANGPT2+	ARL2	LEC
1.4684e-32	-0.360537	0.212	0.425	2.83475e-28	LEC_C1_ANGPT2+	HLA-DQB1	LEC
1.92586e-32	0.263311	0.769	0.607	3.71787e-28	LEC_C1_ANGPT2+	JUND	LEC
2.38475e-32	0.250589	0.743	0.595	4.60376e-28	LEC_C1_ANGPT2+	ELOB	LEC
2.62735e-32	-0.34366	0.028	0.198	5.0721e-28	LEC_C1_ANGPT2+	TCIM	LEC
3.4563e-32	-0.456565	0.11	0.309	6.67238e-28	LEC_C1_ANGPT2+	STC1	LEC
4.15036e-32	-0.353988	0.099	0.289	8.01226e-28	LEC_C1_ANGPT2+	COTL1	LEC
4.50478e-32	-0.348455	0.194	0.397	8.69647e-28	LEC_C1_ANGPT2+	PPA1	LEC
5.868e-32	-0.345612	0.114	0.306	1.13282e-27	LEC_C1_ANGPT2+	VWA1	LEC
6.61144e-32	-0.354358	0.129	0.327	1.27634e-27	LEC_C1_ANGPT2+	THSD7A	LEC
9.53909e-32	0.305031	0.628	0.477	1.84152e-27	LEC_C1_ANGPT2+	GIMAP4	LEC
1.22566e-31	0.268299	0.357	0.201	2.36613e-27	LEC_C1_ANGPT2+	TNFRSF14	LEC
1.43135e-31	0.260942	0.344	0.19	2.76323e-27	LEC_C1_ANGPT2+	CBX5	LEC
1.44462e-31	-0.298158	0.063	0.248	2.78885e-27	LEC_C1_ANGPT2+	TCN2	LEC
1.44705e-31	-0.354891	0.15	0.346	2.79354e-27	LEC_C1_ANGPT2+	FAM110D	LEC
1.73952e-31	0.274069	0.537	0.363	3.35815e-27	LEC_C1_ANGPT2+	ERH	LEC
1.98264e-31	-0.396739	0.274	0.475	3.82749e-27	LEC_C1_ANGPT2+	HSPH1	LEC
2.03682e-31	-0.333175	0.163	0.367	3.93208e-27	LEC_C1_ANGPT2+	PREX2	LEC
2.11641e-31	-0.33608	0.373	0.566	4.08572e-27	LEC_C1_ANGPT2+	CLEC14A	LEC
2.29201e-31	0.293745	0.258	0.128	4.42472e-27	LEC_C1_ANGPT2+	TCTN3	LEC
3.3523e-31	0.259015	0.729	0.589	6.47161e-27	LEC_C1_ANGPT2+	POLR2L	LEC
4.84516e-31	-0.360561	0.264	0.463	9.35357e-27	LEC_C1_ANGPT2+	AKAP13	LEC
6.07589e-31	-0.344253	0.336	0.533	1.17295e-26	LEC_C1_ANGPT2+	TSC22D3	LEC
7.24183e-31	-0.324665	0.189	0.4	1.39803e-26	LEC_C1_ANGPT2+	TINAGL1	LEC
8.3116e-31	-0.289015	0.016	0.174	1.60455e-26	LEC_C1_ANGPT2+	LPCAT2	LEC
9.9241e-31	-0.322017	0.116	0.311	1.91585e-26	LEC_C1_ANGPT2+	FAM241A	LEC
1.16824e-30	-0.350644	0.121	0.316	2.25528e-26	LEC_C1_ANGPT2+	F8	LEC
1.35679e-30	-0.335512	0.275	0.478	2.61928e-26	LEC_C1_ANGPT2+	ITGA5	LEC
2.23368e-30	-0.293625	0.027	0.189	4.31212e-26	LEC_C1_ANGPT2+	EFNB1	LEC
2.45769e-30	-0.292186	0.018	0.176	4.74457e-26	LEC_C1_ANGPT2+	LCN6	LEC
3.59207e-30	0.29335	0.482	0.321	6.9345e-26	LEC_C1_ANGPT2+	YWHAH	LEC
4.31998e-30	0.266138	0.61	0.437	8.33972e-26	LEC_C1_ANGPT2+	GRN	LEC
4.45674e-30	-0.374604	0.324	0.506	8.60374e-26	LEC_C1_ANGPT2+	SOD2	LEC
5.16547e-30	-0.372319	0.027	0.189	9.97195e-26	LEC_C1_ANGPT2+	IL6	LEC
7.66168e-30	0.265491	0.453	0.291	1.47909e-25	LEC_C1_ANGPT2+	POLR2I	LEC
8.32429e-30	-0.324105	0.141	0.334	1.607e-25	LEC_C1_ANGPT2+	CSRNP1	LEC
8.86423e-30	0.271851	0.602	0.436	1.71124e-25	LEC_C1_ANGPT2+	TIMP2	LEC
1.12102e-29	-0.285574	0.043	0.209	2.16414e-25	LEC_C1_ANGPT2+	LRCH1	LEC
1.43711e-29	-0.330752	0.235	0.428	2.77435e-25	LEC_C1_ANGPT2+	GNAQ	LEC
1.63392e-29	-0.351966	0.209	0.401	3.15428e-25	LEC_C1_ANGPT2+	CHCHD3	LEC
2.78096e-29	-0.441323	0.103	0.277	5.36865e-25	LEC_C1_ANGPT2+	CD36	LEC
3.26678e-29	-0.313645	0.317	0.504	6.30651e-25	LEC_C1_ANGPT2+	PLSCR1	LEC
3.64452e-29	-0.337312	0.224	0.419	7.03576e-25	LEC_C1_ANGPT2+	CTSC	LEC
3.99106e-29	0.263527	0.553	0.385	7.70473e-25	LEC_C1_ANGPT2+	NDUFS6	LEC
4.20785e-29	-0.289736	0.081	0.263	8.12325e-25	LEC_C1_ANGPT2+	MGAT4A	LEC
4.24946e-29	-0.344504	0.222	0.412	8.20359e-25	LEC_C1_ANGPT2+	HEG1	LEC
4.37127e-29	0.308502	0.672	0.541	8.43874e-25	LEC_C1_ANGPT2+	CD9	LEC
4.45153e-29	-0.278641	0.026	0.182	8.59369e-25	LEC_C1_ANGPT2+	CADM3-AS1	LEC
5.26028e-29	-0.315385	0.128	0.317	1.0155e-24	LEC_C1_ANGPT2+	CPXM2	LEC
5.48298e-29	0.278554	0.421	0.261	1.05849e-24	LEC_C1_ANGPT2+	KLF3	LEC
7.8593e-29	-0.344002	0.083	0.258	1.51724e-24	LEC_C1_ANGPT2+	LINGO1	LEC
9.18193e-29	-0.380884	0.247	0.433	1.77257e-24	LEC_C1_ANGPT2+	SGK1	LEC
1.43358e-28	-0.312687	0.101	0.283	2.76752e-24	LEC_C1_ANGPT2+	APOL1	LEC
1.60743e-28	0.260987	0.585	0.457	3.10313e-24	LEC_C1_ANGPT2+	DYNLRB1	LEC
1.8432e-28	-0.316695	0.072	0.246	3.5583e-24	LEC_C1_ANGPT2+	PCNX2	LEC
1.94084e-28	0.262057	0.516	0.355	3.74679e-24	LEC_C1_ANGPT2+	ATRAID	LEC
1.96066e-28	0.279898	0.351	0.203	3.78505e-24	LEC_C1_ANGPT2+	CSRP2	LEC
2.07474e-28	-0.282255	0.514	0.669	4.00528e-24	LEC_C1_ANGPT2+	S100A11	LEC
2.21102e-28	0.26643	0.483	0.319	4.26838e-24	LEC_C1_ANGPT2+	PRMT2	LEC
2.49724e-28	-0.342796	0.208	0.395	4.82093e-24	LEC_C1_ANGPT2+	APOLD1	LEC
3.17668e-28	0.259852	0.578	0.414	6.13259e-24	LEC_C1_ANGPT2+	NDUFB10	LEC
3.72141e-28	-0.320588	0.354	0.539	7.18418e-24	LEC_C1_ANGPT2+	ITM2A	LEC
5.05421e-28	-0.304328	0.058	0.226	9.75716e-24	LEC_C1_ANGPT2+	TRABD2A	LEC
6.47248e-28	-0.306987	0.081	0.254	1.24951e-23	LEC_C1_ANGPT2+	HNRNPA1P48	LEC
8.75356e-28	-0.298367	0.145	0.333	1.68987e-23	LEC_C1_ANGPT2+	CSRP1	LEC
1.19997e-27	0.269653	0.523	0.365	2.31655e-23	LEC_C1_ANGPT2+	NFIC	LEC
1.51733e-27	0.270797	0.444	0.294	2.9292e-23	LEC_C1_ANGPT2+	PGRMC1	LEC
1.72267e-27	0.25696	0.547	0.396	3.32562e-23	LEC_C1_ANGPT2+	PRDX5	LEC
1.91774e-27	-0.253711	0.023	0.171	3.7022e-23	LEC_C1_ANGPT2+	FAM167B	LEC
3.18129e-27	-0.253416	0.026	0.175	6.14147e-23	LEC_C1_ANGPT2+	MAP3K6	LEC
3.25015e-27	-0.315351	0.286	0.467	6.27441e-23	LEC_C1_ANGPT2+	LIMA1	LEC
3.8579e-27	0.252079	0.385	0.234	7.44767e-23	LEC_C1_ANGPT2+	NDUFS7	LEC
3.92813e-27	-0.319615	0.103	0.277	7.58325e-23	LEC_C1_ANGPT2+	SELP	LEC
4.03188e-27	0.255357	0.247	0.124	7.78355e-23	LEC_C1_ANGPT2+	KCNQ1OT1	LEC
4.69468e-27	-0.316727	0.182	0.363	9.06308e-23	LEC_C1_ANGPT2+	PKP4	LEC
4.8288e-27	0.260925	0.451	0.3	9.322e-23	LEC_C1_ANGPT2+	RTN3	LEC
4.97754e-27	-0.285192	0.497	0.629	9.60914e-23	LEC_C1_ANGPT2+	NPC2	LEC
5.8202e-27	-0.301243	0.14	0.315	1.12359e-22	LEC_C1_ANGPT2+	TEK	LEC
6.34696e-27	-0.310038	0.451	0.606	1.22528e-22	LEC_C1_ANGPT2+	BRD2	LEC
6.59109e-27	-0.292469	0.171	0.361	1.27241e-22	LEC_C1_ANGPT2+	MYCT1	LEC
7.15024e-27	-0.342076	0.389	0.561	1.38035e-22	LEC_C1_ANGPT2+	SOCS3	LEC
1.00231e-26	-0.303566	0.084	0.253	1.93497e-22	LEC_C1_ANGPT2+	AMBRA1	LEC
1.04815e-26	-0.301005	0.273	0.454	2.02345e-22	LEC_C1_ANGPT2+	TNFRSF1A	LEC
1.08587e-26	0.267753	0.811	0.631	2.09626e-22	LEC_C1_ANGPT2+	NEAT1	LEC
1.24004e-26	-0.334922	0.057	0.215	2.3939e-22	LEC_C1_ANGPT2+	SORCS2	LEC
1.36657e-26	-0.2719	0.068	0.232	2.63816e-22	LEC_C1_ANGPT2+	STAT6	LEC
1.56238e-26	-0.298718	0.019	0.161	3.01618e-22	LEC_C1_ANGPT2+	APLNR	LEC
2.08415e-26	0.264179	0.447	0.3	4.02345e-22	LEC_C1_ANGPT2+	ZNF706	LEC
2.45163e-26	-0.257268	0.067	0.231	4.73287e-22	LEC_C1_ANGPT2+	CD40	LEC
4.48806e-26	-0.449935	0.043	0.187	8.6642e-22	LEC_C1_ANGPT2+	IGFBP3	LEC
4.77268e-26	-0.283047	0.118	0.296	9.21365e-22	LEC_C1_ANGPT2+	LAMA5	LEC
6.21254e-26	-0.278107	0.074	0.234	1.19933e-21	LEC_C1_ANGPT2+	ACACB	LEC
8.38259e-26	0.266177	0.469	0.32	1.61826e-21	LEC_C1_ANGPT2+	MTIF3	LEC
1.39077e-25	-0.292916	0.351	0.55	2.68489e-21	LEC_C1_ANGPT2+	LDB2	LEC
1.52845e-25	-0.373324	0.332	0.478	2.95068e-21	LEC_C1_ANGPT2+	LIFR	LEC
1.98769e-25	-0.306474	0.322	0.492	3.83723e-21	LEC_C1_ANGPT2+	RPL17	LEC
2.21911e-25	-0.318455	0.066	0.219	4.284e-21	LEC_C1_ANGPT2+	ENPP2	LEC
3.10679e-25	-0.258445	0.039	0.184	5.99766e-21	LEC_C1_ANGPT2+	MEOX1	LEC
4.39666e-25	-0.283224	0.521	0.681	8.48775e-21	LEC_C1_ANGPT2+	EMP1	LEC
4.62257e-25	-0.254601	0.499	0.643	8.92387e-21	LEC_C1_ANGPT2+	LDHA	LEC
4.63126e-25	0.259734	0.629	0.453	8.94065e-21	LEC_C1_ANGPT2+	NR2F2	LEC
4.91191e-25	0.252511	0.368	0.228	9.48245e-21	LEC_C1_ANGPT2+	CFAP97	LEC
5.84935e-25	0.251741	0.665	0.558	1.12922e-20	LEC_C1_ANGPT2+	MTUS1	LEC
6.46484e-25	-0.331109	0.016	0.147	1.24804e-20	LEC_C1_ANGPT2+	BTNL9	LEC
8.0633e-25	-0.281697	0.432	0.604	1.55662e-20	LEC_C1_ANGPT2+	NNMT	LEC
9.72624e-25	-0.28286	0.182	0.365	1.87765e-20	LEC_C1_ANGPT2+	ROBO4	LEC
1.2025e-24	-0.255505	0.045	0.19	2.32142e-20	LEC_C1_ANGPT2+	FGD4	LEC
1.24512e-24	-0.251843	0.03	0.167	2.40371e-20	LEC_C1_ANGPT2+	ATOH8	LEC
1.39217e-24	-0.289462	0.363	0.539	2.68759e-20	LEC_C1_ANGPT2+	ERG	LEC
1.44593e-24	-0.268458	0.054	0.203	2.79137e-20	LEC_C1_ANGPT2+	TSPAN13	LEC
1.71806e-24	-0.291114	0.119	0.282	3.31672e-20	LEC_C1_ANGPT2+	ATP8B1	LEC
3.57317e-24	-0.266767	0.043	0.183	6.898e-20	LEC_C1_ANGPT2+	MYO10	LEC
5.35378e-24	-0.289911	0.252	0.437	1.03355e-19	LEC_C1_ANGPT2+	HLA-DMA	LEC
5.51594e-24	0.262441	0.836	0.683	1.06485e-19	LEC_C1_ANGPT2+	CLU	LEC
5.7732e-24	-0.264623	0.048	0.19	1.11452e-19	LEC_C1_ANGPT2+	AIF1L	LEC
6.12626e-24	0.289492	0.536	0.417	1.18268e-19	LEC_C1_ANGPT2+	SNCG	LEC
7.08597e-24	-0.316735	0.371	0.541	1.36795e-19	LEC_C1_ANGPT2+	ID2	LEC
8.16359e-24	-0.277924	0.133	0.302	1.57598e-19	LEC_C1_ANGPT2+	TNFRSF1B	LEC
8.27753e-24	0.255091	0.329	0.201	1.59798e-19	LEC_C1_ANGPT2+	FAM3C	LEC
1.78658e-23	-0.299122	0.265	0.434	3.44899e-19	LEC_C1_ANGPT2+	PLS3	LEC
1.85734e-23	-0.305397	0.187	0.352	3.5856e-19	LEC_C1_ANGPT2+	NOP58	LEC
2.63401e-23	-0.293885	0.412	0.557	5.08496e-19	LEC_C1_ANGPT2+	KCTD12	LEC
3.69805e-23	0.289964	0.469	0.346	7.13908e-19	LEC_C1_ANGPT2+	SERPINB1	LEC
3.87844e-23	-0.267795	0.071	0.219	7.48732e-19	LEC_C1_ANGPT2+	SLC39A1	LEC
4.07625e-23	-0.30538	0.158	0.312	7.8692e-19	LEC_C1_ANGPT2+	TMEM88	LEC
6.34853e-23	-0.260145	0.057	0.199	1.22558e-18	LEC_C1_ANGPT2+	SLC35F1	LEC
6.35004e-23	-0.375246	0.101	0.252	1.22588e-18	LEC_C1_ANGPT2+	SERPINE1	LEC
6.40816e-23	0.339571	0.519	0.424	1.23709e-18	LEC_C1_ANGPT2+	CFH	LEC
8.3897e-23	-0.277845	0.466	0.606	1.61963e-18	LEC_C1_ANGPT2+	HSPE1	LEC
1.02675e-22	-0.269057	0.351	0.523	1.98214e-18	LEC_C1_ANGPT2+	SERPING1	LEC
1.77295e-22	-0.257623	0.088	0.236	3.42268e-18	LEC_C1_ANGPT2+	ANKRD29	LEC
2.12022e-22	-0.375097	0.109	0.257	4.09308e-18	LEC_C1_ANGPT2+	CXCL2	LEC
2.13536e-22	-0.332336	0.452	0.585	4.12231e-18	LEC_C1_ANGPT2+	DNAJB1	LEC
2.22818e-22	-0.269686	0.045	0.178	4.3015e-18	LEC_C1_ANGPT2+	ZC3H11A	LEC
2.25594e-22	-0.263118	0.134	0.298	4.35509e-18	LEC_C1_ANGPT2+	PDE2A	LEC
2.29667e-22	-0.26114	0.052	0.187	4.43371e-18	LEC_C1_ANGPT2+	CX3CL1	LEC
2.51255e-22	-0.310498	0.193	0.347	4.85047e-18	LEC_C1_ANGPT2+	LYST	LEC
2.66543e-22	-0.265098	0.087	0.232	5.14561e-18	LEC_C1_ANGPT2+	SLC20A1	LEC
4.68378e-22	-0.261459	0.054	0.189	9.04203e-18	LEC_C1_ANGPT2+	ITGA10	LEC
5.47132e-22	-0.253417	0.536	0.638	1.05624e-17	LEC_C1_ANGPT2+	ENO1	LEC
5.48278e-22	-0.294849	0.183	0.345	1.05845e-17	LEC_C1_ANGPT2+	DOCK4	LEC
1.04475e-21	-0.261744	0.168	0.326	2.01688e-17	LEC_C1_ANGPT2+	SHISA5	LEC
1.05303e-21	-0.337105	0.224	0.376	2.03288e-17	LEC_C1_ANGPT2+	PLIN2	LEC
1.54916e-21	-0.302721	0.224	0.386	2.99065e-17	LEC_C1_ANGPT2+	TUBA1C	LEC
2.43064e-21	-0.258061	0.149	0.307	4.69235e-17	LEC_C1_ANGPT2+	SNRK	LEC
2.98853e-21	-0.268311	0.284	0.452	5.76935e-17	LEC_C1_ANGPT2+	FLNA	LEC
4.23423e-21	-0.261671	0.432	0.623	8.17418e-17	LEC_C1_ANGPT2+	ANXA1	LEC
4.24532e-21	-0.275548	0.196	0.359	8.19559e-17	LEC_C1_ANGPT2+	SLFN5	LEC
4.89669e-21	-0.300958	0.125	0.27	9.45305e-17	LEC_C1_ANGPT2+	ABL2	LEC
5.08487e-21	-0.264184	0.172	0.325	9.81634e-17	LEC_C1_ANGPT2+	RALB	LEC
8.36838e-21	-0.253816	0.464	0.604	1.61551e-16	LEC_C1_ANGPT2+	CALCRL	LEC
8.4733e-21	-0.275464	0.021	0.136	1.63577e-16	LEC_C1_ANGPT2+	IGF2	LEC
1.2679e-20	-0.260657	0.063	0.197	2.44767e-16	LEC_C1_ANGPT2+	ADAMTS4	LEC
1.54383e-20	-0.255702	0.406	0.545	2.98037e-16	LEC_C1_ANGPT2+	SNHG7	LEC
2.83758e-20	-0.356867	0.213	0.359	5.47795e-16	LEC_C1_ANGPT2+	FN1	LEC
2.95642e-20	-0.294987	0.03	0.15	5.70736e-16	LEC_C1_ANGPT2+	SELE	LEC
3.03175e-20	-0.269176	0.116	0.26	5.85279e-16	LEC_C1_ANGPT2+	PLCB1	LEC
4.53134e-20	-0.253622	0.342	0.495	8.74775e-16	LEC_C1_ANGPT2+	CAPZA2	LEC
1.23026e-19	-0.263198	0.109	0.246	2.37501e-15	LEC_C1_ANGPT2+	ARHGAP26	LEC
1.58901e-19	-0.293358	0.145	0.288	3.06758e-15	LEC_C1_ANGPT2+	NR4A2	LEC
1.80201e-19	-0.264003	0.149	0.296	3.47878e-15	LEC_C1_ANGPT2+	BAZ1A	LEC
1.88706e-19	-0.267778	0.194	0.347	3.64296e-15	LEC_C1_ANGPT2+	GABARAP	LEC
2.8352e-19	-0.26053	0.292	0.439	5.47335e-15	LEC_C1_ANGPT2+	MAP4	LEC
3.21063e-19	-0.277034	0.264	0.412	6.19812e-15	LEC_C1_ANGPT2+	HIF1A	LEC
4.34958e-19	-0.260902	0.209	0.358	8.39687e-15	LEC_C1_ANGPT2+	NBEAL1	LEC
4.7008e-19	-0.259584	0.09	0.221	9.0749e-15	LEC_C1_ANGPT2+	LITAF	LEC
5.1187e-19	-0.253308	0.01	0.111	9.88165e-15	LEC_C1_ANGPT2+	SEMA3G	LEC
6.50248e-19	0.269662	0.413	0.286	1.2553e-14	LEC_C1_ANGPT2+	IFI6	LEC
9.03432e-19	-0.312168	0.154	0.294	1.74408e-14	LEC_C1_ANGPT2+	C7	LEC
2.98974e-18	-0.292801	0.083	0.208	5.77169e-14	LEC_C1_ANGPT2+	RGCC	LEC
6.1706e-18	-0.286445	0.571	0.651	1.19123e-13	LEC_C1_ANGPT2+	MGP	LEC
1.85597e-17	-0.255799	0.164	0.299	3.58295e-13	LEC_C1_ANGPT2+	TRIB1	LEC
2.36296e-17	-0.26027	0.239	0.382	4.5617e-13	LEC_C1_ANGPT2+	FKBP5	LEC
1.50357e-16	-0.30033	0.147	0.279	2.90265e-12	LEC_C1_ANGPT2+	CCL2	LEC
5.70533e-16	-0.251514	0.103	0.222	1.10141e-11	LEC_C1_ANGPT2+	TNFAIP3	LEC
1.04791e-15	-0.271608	0.19	0.321	2.02298e-11	LEC_C1_ANGPT2+	NR4A1	LEC
1.10689e-15	-0.289136	0.218	0.336	2.13685e-11	LEC_C1_ANGPT2+	HBEGF	LEC
1.24677e-15	-0.273725	0.05	0.153	2.40689e-11	LEC_C1_ANGPT2+	CXCL8	LEC
2.03116e-15	-0.254928	0.183	0.307	3.92116e-11	LEC_C1_ANGPT2+	PCDH17	LEC
4.2788e-14	-0.256758	0.048	0.144	8.26022e-10	LEC_C1_ANGPT2+	HSPA6	LEC
0	0.73051	0.903	0.493	0	VEC_C0_ACKR1+POSTN+	ACKR1	VEC
0	0.627263	0.73	0.388	0	VEC_C0_ACKR1+POSTN+	POSTN	VEC
0	0.536915	0.822	0.485	0	VEC_C0_ACKR1+POSTN+	CCL14	VEC
0	0.470891	0.645	0.349	0	VEC_C0_ACKR1+POSTN+	OLFM1	VEC
0	0.419861	0.461	0.239	0	VEC_C0_ACKR1+POSTN+	C7	VEC
0	0.391858	0.922	0.704	0	VEC_C0_ACKR1+POSTN+	AQP1	VEC
0	0.387682	0.854	0.594	0	VEC_C0_ACKR1+POSTN+	PLVAP	VEC
0	0.38669	0.903	0.723	0	VEC_C0_ACKR1+POSTN+	VWF	VEC
0	0.386112	0.548	0.292	0	VEC_C0_ACKR1+POSTN+	HLA-DQA1	VEC
0	0.382461	0.466	0.214	0	VEC_C0_ACKR1+POSTN+	SELP	VEC
0	0.366217	0.618	0.373	0	VEC_C0_ACKR1+POSTN+	ZNF385D	VEC
0	0.36105	0.631	0.396	0	VEC_C0_ACKR1+POSTN+	TGFBR3	VEC
0	0.357511	0.771	0.561	0	VEC_C0_ACKR1+POSTN+	HLA-DPA1	VEC
0	0.354149	0.569	0.337	0	VEC_C0_ACKR1+POSTN+	IL1R1	VEC
0	0.342237	0.852	0.635	0	VEC_C0_ACKR1+POSTN+	CLU	VEC
0	0.340274	0.588	0.349	0	VEC_C0_ACKR1+POSTN+	NOSTRIN	VEC
0	0.336037	0.715	0.495	0	VEC_C0_ACKR1+POSTN+	PRCP	VEC
0	0.334091	0.581	0.365	0	VEC_C0_ACKR1+POSTN+	CTSC	VEC
0	0.328616	0.71	0.497	0	VEC_C0_ACKR1+POSTN+	RAMP3	VEC
0	0.328366	0.887	0.723	0	VEC_C0_ACKR1+POSTN+	HLA-DRA	VEC
0	0.32754	0.656	0.45	0	VEC_C0_ACKR1+POSTN+	DUSP23	VEC
0	0.318923	0.526	0.324	0	VEC_C0_ACKR1+POSTN+	SLCO2A1	VEC
0	0.310976	0.702	0.494	0	VEC_C0_ACKR1+POSTN+	TSPAN7	VEC
0	0.30906	0.322	0.136	0	VEC_C0_ACKR1+POSTN+	CADM3-AS1	VEC
0	0.303341	0.905	0.742	0	VEC_C0_ACKR1+POSTN+	HLA-DRB1	VEC
0	0.301841	0.384	0.193	0	VEC_C0_ACKR1+POSTN+	HLA-DQA2	VEC
0	0.299345	0.745	0.554	0	VEC_C0_ACKR1+POSTN+	HLA-DPB1	VEC
0	0.297457	0.352	0.166	0	VEC_C0_ACKR1+POSTN+	TLL1	VEC
0	0.296114	0.737	0.559	0	VEC_C0_ACKR1+POSTN+	HLA-DRB5	VEC
0	0.288659	0.965	0.852	0	VEC_C0_ACKR1+POSTN+	CD74	VEC
0	0.283635	0.301	0.137	0	VEC_C0_ACKR1+POSTN+	PLCXD3	VEC
0	0.268289	0.264	0.101	0	VEC_C0_ACKR1+POSTN+	ADGRG6	VEC
0	0.251731	0.924	0.795	0	VEC_C0_ACKR1+POSTN+	IGFBP4	VEC
0	-0.299232	0.772	0.872	0	VEC_C0_ACKR1+POSTN+	JUN	VEC
0	-0.335137	0.006	0.141	0	VEC_C0_ACKR1+POSTN+	SEMA3G	VEC
0	-0.337014	0.464	0.619	0	VEC_C0_ACKR1+POSTN+	PPP1R15A	VEC
0	-0.363433	0.454	0.609	0	VEC_C0_ACKR1+POSTN+	FOSB	VEC
0	-0.366307	0.742	0.819	0	VEC_C0_ACKR1+POSTN+	HSPA1A	VEC
0	-0.391734	0.378	0.551	0	VEC_C0_ACKR1+POSTN+	RHOB	VEC
0	-0.398274	0.538	0.699	0	VEC_C0_ACKR1+POSTN+	GADD45B	VEC
0	-0.409598	0.485	0.641	0	VEC_C0_ACKR1+POSTN+	HSPA1B	VEC
0	-0.456501	0.452	0.623	0	VEC_C0_ACKR1+POSTN+	DNAJB1	VEC
2.3589e-306	-0.391401	0.283	0.453	4.55385e-302	VEC_C0_ACKR1+POSTN+	PODXL	VEC
1.68433e-303	0.275245	0.424	0.236	3.25161e-299	VEC_C0_ACKR1+POSTN+	TPD52L1	VEC
4.07554e-294	-0.335735	0.031	0.172	7.86783e-290	VEC_C0_ACKR1+POSTN+	GJA4	VEC
3.57941e-291	-0.299802	0.022	0.157	6.91005e-287	VEC_C0_ACKR1+POSTN+	HEY1	VEC
3.43709e-286	-0.385764	0.09	0.251	6.6353e-282	VEC_C0_ACKR1+POSTN+	LAPTM5	VEC
2.67403e-278	-0.332591	0.421	0.581	5.16221e-274	VEC_C0_ACKR1+POSTN+	CD9	VEC
1.29606e-277	-0.371307	0.202	0.374	2.50205e-273	VEC_C0_ACKR1+POSTN+	HBEGF	VEC
8.49191e-276	0.284998	0.482	0.299	1.63936e-271	VEC_C0_ACKR1+POSTN+	FAM110D	VEC
3.7264e-270	-0.357454	0.386	0.534	7.19382e-266	VEC_C0_ACKR1+POSTN+	LGALS1	VEC
4.70801e-268	-0.28637	0.597	0.717	9.08882e-264	VEC_C0_ACKR1+POSTN+	KLF6	VEC
1.27478e-265	-0.45633	0.073	0.219	2.46097e-261	VEC_C0_ACKR1+POSTN+	IGFBP3	VEC
1.34033e-259	-0.338833	0.141	0.305	2.58751e-255	VEC_C0_ACKR1+POSTN+	IL32	VEC
2.30974e-259	0.271959	0.562	0.379	4.45896e-255	VEC_C0_ACKR1+POSTN+	HLA-DQB1	VEC
3.36231e-256	0.289007	0.529	0.33	6.49094e-252	VEC_C0_ACKR1+POSTN+	MMRN1	VEC
3.53441e-254	-0.34826	0.259	0.42	6.82317e-250	VEC_C0_ACKR1+POSTN+	HEXIM1	VEC
6.65182e-254	-0.357477	0.157	0.316	1.28413e-249	VEC_C0_ACKR1+POSTN+	ADM	VEC
7.68464e-253	-0.36204	0.312	0.466	1.48352e-248	VEC_C0_ACKR1+POSTN+	SGK1	VEC
1.27589e-248	0.265309	0.621	0.437	2.46311e-244	VEC_C0_ACKR1+POSTN+	IL33	VEC
1.12744e-247	-0.299201	0.524	0.649	2.17652e-243	VEC_C0_ACKR1+POSTN+	SAT1	VEC
1.28786e-238	-0.332649	0.046	0.175	2.48621e-234	VEC_C0_ACKR1+POSTN+	BTNL9	VEC
8.50297e-238	0.284253	0.467	0.307	1.6415e-233	VEC_C0_ACKR1+POSTN+	LYST	VEC
2.53434e-236	-0.394	0.139	0.29	4.89254e-232	VEC_C0_ACKR1+POSTN+	CXCL2	VEC
9.54917e-236	-0.325589	0.29	0.445	1.84347e-231	VEC_C0_ACKR1+POSTN+	IER5	VEC
1.33489e-235	0.305985	0.595	0.438	2.57701e-231	VEC_C0_ACKR1+POSTN+	LIFR	VEC
3.97113e-234	0.254388	0.565	0.393	7.66626e-230	VEC_C0_ACKR1+POSTN+	HLA-DMA	VEC
4.58759e-230	-0.32016	0.534	0.639	8.85635e-226	VEC_C0_ACKR1+POSTN+	IER3	VEC
7.08345e-228	-0.280441	0.52	0.629	1.36746e-223	VEC_C0_ACKR1+POSTN+	BRD2	VEC
2.15758e-226	-0.362089	0.351	0.48	4.16521e-222	VEC_C0_ACKR1+POSTN+	SLC9A3R2	VEC
3.58201e-218	-0.326379	0.309	0.445	6.91506e-214	VEC_C0_ACKR1+POSTN+	ADGRF5	VEC
2.55816e-217	-0.307017	0.222	0.369	4.93852e-213	VEC_C0_ACKR1+POSTN+	EFNB2	VEC
4.8872e-203	-0.313819	0.177	0.319	9.43475e-199	VEC_C0_ACKR1+POSTN+	NR4A2	VEC
1.75435e-192	-0.288504	0.417	0.549	3.38677e-188	VEC_C0_ACKR1+POSTN+	CDKN1A	VEC
6.28857e-192	-0.261478	0.619	0.681	1.21401e-187	VEC_C0_ACKR1+POSTN+	SRGN	VEC
1.15696e-186	-0.31229	0.377	0.5	2.23352e-182	VEC_C0_ACKR1+POSTN+	HSPH1	VEC
2.39678e-179	-0.297784	0.11	0.235	4.62698e-175	VEC_C0_ACKR1+POSTN+	RGCC	VEC
2.19581e-172	-0.293449	0.268	0.393	4.23901e-168	VEC_C0_ACKR1+POSTN+	PLPP1	VEC
1.2112e-159	-0.275028	0.218	0.35	2.33823e-155	VEC_C0_ACKR1+POSTN+	NR4A1	VEC
6.18241e-141	-0.253889	0.315	0.43	1.19351e-136	VEC_C0_ACKR1+POSTN+	ATF3	VEC
1.67895e-140	-0.317349	0.275	0.381	3.2412e-136	VEC_C0_ACKR1+POSTN+	FN1	VEC
2.81894e-136	-0.251548	0.444	0.543	5.44196e-132	VEC_C0_ACKR1+POSTN+	HES1	VEC
6.86486e-131	-0.261269	0.152	0.262	1.32526e-126	VEC_C0_ACKR1+POSTN+	CRIP1	VEC
1.34621e-124	-0.290362	0.194	0.302	2.59886e-120	VEC_C0_ACKR1+POSTN+	CCL2	VEC
6.83986e-103	-0.251916	0.174	0.272	1.32044e-98	VEC_C0_ACKR1+POSTN+	SERPINE1	VEC
7.46584e-91	-0.271857	0.232	0.311	1.44128e-86	VEC_C0_ACKR1+POSTN+	CXCL12	VEC
6.15021e-87	-0.265211	0.054	0.118	1.1873e-82	VEC_C0_ACKR1+POSTN+	TFF3	VEC
3.03564e-60	-0.276765	0.183	0.246	5.8603e-56	VEC_C0_ACKR1+POSTN+	IGFBP5	VEC
0	0.645238	0.899	0.509	0	VEC_C1_ACKR1+MYC+	ACKR1	VEC
0	0.562083	0.826	0.496	0	VEC_C1_ACKR1+MYC+	CCL14	VEC
0	0.505394	0.786	0.475	0	VEC_C1_ACKR1+MYC+	SLC2A3	VEC
0	0.467704	0.691	0.41	0	VEC_C1_ACKR1+MYC+	POSTN	VEC
0	0.429003	0.698	0.468	0	VEC_C1_ACKR1+MYC+	PDK4	VEC
0	0.39977	0.863	0.609	0	VEC_C1_ACKR1+MYC+	GADD45B	VEC
0	0.398774	0.771	0.534	0	VEC_C1_ACKR1+MYC+	DNAJB1	VEC
0	0.388585	0.799	0.554	0	VEC_C1_ACKR1+MYC+	HSPA1B	VEC
0	0.386515	0.502	0.264	0	VEC_C1_ACKR1+MYC+	SNAI1	VEC
0	0.38634	0.799	0.567	0	VEC_C1_ACKR1+MYC+	IER3	VEC
0	0.383465	0.599	0.361	0	VEC_C1_ACKR1+MYC+	BHLHE40	VEC
0	0.383428	0.776	0.532	0	VEC_C1_ACKR1+MYC+	PPP1R15A	VEC
0	0.382329	0.591	0.354	0	VEC_C1_ACKR1+MYC+	ATF3	VEC
0	0.382256	0.282	0.112	0	VEC_C1_ACKR1+MYC+	SELE	VEC
0	0.381272	0.937	0.766	0	VEC_C1_ACKR1+MYC+	HSPA1A	VEC
0	0.379024	0.703	0.47	0	VEC_C1_ACKR1+MYC+	CDKN1A	VEC
0	0.374077	0.56	0.32	0	VEC_C1_ACKR1+MYC+	TNFRSF10D	VEC
0	0.368348	0.616	0.367	0	VEC_C1_ACKR1+MYC+	OLFM1	VEC
0	0.366284	0.926	0.711	0	VEC_C1_ACKR1+MYC+	AQP1	VEC
0	0.365918	0.688	0.476	0	VEC_C1_ACKR1+MYC+	HES1	VEC
0	0.364628	0.322	0.15	0	VEC_C1_ACKR1+MYC+	IL6	VEC
0	0.35914	0.775	0.559	0	VEC_C1_ACKR1+MYC+	BRD2	VEC
0	0.354673	0.654	0.433	0	VEC_C1_ACKR1+MYC+	EGR1	VEC
0	0.348867	0.544	0.346	0	VEC_C1_ACKR1+MYC+	MYC	VEC
0	0.346436	0.632	0.429	0	VEC_C1_ACKR1+MYC+	HSPH1	VEC
0	0.344568	0.872	0.689	0	VEC_C1_ACKR1+MYC+	DNAJA1	VEC
0	0.343967	0.665	0.448	0	VEC_C1_ACKR1+MYC+	KLF10	VEC
0	0.34079	0.72	0.516	0	VEC_C1_ACKR1+MYC+	SOCS3	VEC
0	0.337253	0.773	0.559	0	VEC_C1_ACKR1+MYC+	KLF4	VEC
0	0.336052	0.463	0.254	0	VEC_C1_ACKR1+MYC+	TRIB1	VEC
0	0.335327	0.298	0.121	0	VEC_C1_ACKR1+MYC+	RND1	VEC
0	0.333875	0.745	0.528	0	VEC_C1_ACKR1+MYC+	FOSB	VEC
0	0.332354	0.536	0.304	0	VEC_C1_ACKR1+MYC+	HLA-DQA1	VEC
0	0.3293	0.913	0.742	0	VEC_C1_ACKR1+MYC+	NFKBIA	VEC
0	0.326942	0.527	0.321	0	VEC_C1_ACKR1+MYC+	NFKBIZ	VEC
0	0.324367	0.78	0.589	0	VEC_C1_ACKR1+MYC+	SLC38A2	VEC
0	0.310588	0.903	0.725	0	VEC_C1_ACKR1+MYC+	HLA-DRA	VEC
0	0.309029	0.964	0.819	0	VEC_C1_ACKR1+MYC+	JUN	VEC
0	0.308797	0.773	0.585	0	VEC_C1_ACKR1+MYC+	TRA2B	VEC
0	0.307586	0.586	0.359	0	VEC_C1_ACKR1+MYC+	NOSTRIN	VEC
0	0.298183	0.937	0.777	0	VEC_C1_ACKR1+MYC+	FOS	VEC
0	0.294113	0.779	0.595	0	VEC_C1_ACKR1+MYC+	CCNL1	VEC
0	0.291536	0.758	0.557	0	VEC_C1_ACKR1+MYC+	HLA-DPB1	VEC
0	0.290718	0.388	0.199	0	VEC_C1_ACKR1+MYC+	HLA-DQA2	VEC
0	0.277107	0.789	0.615	0	VEC_C1_ACKR1+MYC+	ZFAS1	VEC
0	0.263299	0.891	0.731	0	VEC_C1_ACKR1+MYC+	IER2	VEC
0	0.260632	0.911	0.747	0	VEC_C1_ACKR1+MYC+	HLA-DRB1	VEC
0	-0.434793	0.251	0.455	0	VEC_C1_ACKR1+MYC+	PODXL	VEC
3.42833e-306	-0.402745	0.359	0.535	6.6184e-302	VEC_C1_ACKR1+MYC+	LGALS1	VEC
3.37208e-296	-0.49534	0.055	0.218	6.50981e-292	VEC_C1_ACKR1+MYC+	IGFBP3	VEC
4.23135e-294	0.254361	0.898	0.737	8.16863e-290	VEC_C1_ACKR1+MYC+	JUNB	VEC
1.74801e-289	0.304583	0.484	0.293	3.37454e-285	VEC_C1_ACKR1+MYC+	IFRD1	VEC
4.20362e-288	0.293626	0.606	0.385	8.11509e-284	VEC_C1_ACKR1+MYC+	ZNF385D	VEC
1.0081e-280	0.312871	0.541	0.341	1.94613e-276	VEC_C1_ACKR1+MYC+	HEXIM1	VEC
4.03553e-279	0.294482	0.558	0.348	7.79058e-275	VEC_C1_ACKR1+MYC+	IL1R1	VEC
2.43769e-274	0.315317	0.555	0.373	4.70597e-270	VEC_C1_ACKR1+MYC+	DNAJB4	VEC
1.0108e-272	-0.321123	0.006	0.136	1.95135e-268	VEC_C1_ACKR1+MYC+	SEMA3G	VEC
1.51146e-270	-0.404274	0.319	0.484	2.91787e-266	VEC_C1_ACKR1+MYC+	SLC9A3R2	VEC
2.40165e-270	-0.377458	0.278	0.448	4.63638e-266	VEC_C1_ACKR1+MYC+	ADGRF5	VEC
1.19428e-267	0.263264	0.8	0.628	2.30555e-263	VEC_C1_ACKR1+MYC+	HSPD1	VEC
1.91259e-266	0.276894	0.716	0.545	3.69225e-262	VEC_C1_ACKR1+MYC+	RSRP1	VEC
9.8178e-266	-0.330229	0.026	0.168	1.89533e-261	VEC_C1_ACKR1+MYC+	GJA4	VEC
1.65295e-265	0.338538	0.351	0.187	3.19102e-261	VEC_C1_ACKR1+MYC+	RGS16	VEC
5.49629e-259	0.279194	0.657	0.457	1.06106e-254	VEC_C1_ACKR1+MYC+	DUSP23	VEC
3.40973e-256	0.272565	0.763	0.57	6.58249e-252	VEC_C1_ACKR1+MYC+	HLA-DPA1	VEC
1.66951e-250	0.294649	0.532	0.349	3.22299e-246	VEC_C1_ACKR1+MYC+	BAG3	VEC
5.42744e-249	0.260419	0.692	0.516	1.04777e-244	VEC_C1_ACKR1+MYC+	SNHG8	VEC
7.88267e-246	0.288947	0.466	0.286	1.52175e-241	VEC_C1_ACKR1+MYC+	ICAM1	VEC
3.7118e-239	0.265433	0.747	0.563	7.16563e-235	VEC_C1_ACKR1+MYC+	HLA-DRB5	VEC
3.20705e-235	-0.346848	0.038	0.173	6.19121e-231	VEC_C1_ACKR1+MYC+	BTNL9	VEC
1.55362e-231	0.275698	0.75	0.584	2.99927e-227	VEC_C1_ACKR1+MYC+	ZFP36	VEC
1.61704e-231	0.270794	0.561	0.378	3.12169e-227	VEC_C1_ACKR1+MYC+	CTSC	VEC
3.42897e-229	-0.336617	0.138	0.299	6.61962e-225	VEC_C1_ACKR1+MYC+	IL32	VEC
6.26445e-225	0.256467	0.731	0.571	1.20935e-220	VEC_C1_ACKR1+MYC+	HSPE1	VEC
9.41107e-224	0.275724	0.545	0.368	1.81681e-219	VEC_C1_ACKR1+MYC+	NCOA7	VEC
8.25452e-218	0.252389	0.72	0.552	1.59354e-213	VEC_C1_ACKR1+MYC+	CEBPD	VEC
2.20294e-217	0.266985	0.84	0.646	4.25278e-213	VEC_C1_ACKR1+MYC+	CLU	VEC
1.90651e-216	0.255546	0.601	0.412	3.68052e-212	VEC_C1_ACKR1+MYC+	TGFBR3	VEC
7.61225e-215	-0.387113	0.233	0.388	1.46955e-210	VEC_C1_ACKR1+MYC+	FN1	VEC
4.03328e-207	-0.30383	0.438	0.571	7.78625e-203	VEC_C1_ACKR1+MYC+	CD9	VEC
3.9903e-206	0.264	0.545	0.373	7.70327e-202	VEC_C1_ACKR1+MYC+	IER5	VEC
3.56644e-204	0.251371	0.645	0.466	6.88502e-200	VEC_C1_ACKR1+MYC+	SOD2	VEC
2.57916e-203	0.282435	0.421	0.258	4.97907e-199	VEC_C1_ACKR1+MYC+	C7	VEC
4.23827e-202	0.257058	0.526	0.356	8.18198e-198	VEC_C1_ACKR1+MYC+	PLK2	VEC
3.67381e-200	-0.342472	0.102	0.242	7.09229e-196	VEC_C1_ACKR1+MYC+	LAPTM5	VEC
2.90769e-191	0.255997	0.475	0.316	5.61329e-187	VEC_C1_ACKR1+MYC+	IRF1	VEC
5.60895e-181	0.294357	0.393	0.247	1.08281e-176	VEC_C1_ACKR1+MYC+	CCL2	VEC
9.26842e-180	-0.314912	0.342	0.481	1.78927e-175	VEC_C1_ACKR1+MYC+	COL4A1	VEC
3.64474e-173	-0.307953	0.257	0.391	7.03617e-169	VEC_C1_ACKR1+MYC+	PLPP1	VEC
9.08971e-160	-0.258327	0.444	0.55	1.75477e-155	VEC_C1_ACKR1+MYC+	CALD1	VEC
7.34468e-149	-0.335635	0.198	0.317	1.41789e-144	VEC_C1_ACKR1+MYC+	CXCL12	VEC
1.31216e-147	-0.259151	0.196	0.324	2.53312e-143	VEC_C1_ACKR1+MYC+	CYBA	VEC
6.01468e-142	-0.251165	0.384	0.488	1.16113e-137	VEC_C1_ACKR1+MYC+	ICAM2	VEC
1.35237e-127	-0.252717	0.304	0.422	2.61076e-123	VEC_C1_ACKR1+MYC+	COL4A2	VEC
3.82139e-127	-0.253153	0.213	0.329	7.3772e-123	VEC_C1_ACKR1+MYC+	NES	VEC
6.78832e-101	-0.26237	0.312	0.41	1.31049e-96	VEC_C1_ACKR1+MYC+	CTSD	VEC
6.29076e-71	-0.257972	0.055	0.115	1.21443e-66	VEC_C1_ACKR1+MYC+	TFF3	VEC
0	0.829943	0.507	0.133	0	VEC_C2_ACKR1+IL6+	SELE	VEC
0	0.531774	0.281	0.049	0	VEC_C2_ACKR1+IL6+	CSF3	VEC
2.34044e-261	0.64482	0.797	0.491	4.51822e-257	VEC_C2_ACKR1+IL6+	SOD2	VEC
6.63983e-251	0.544048	0.423	0.136	1.28182e-246	VEC_C2_ACKR1+IL6+	VCAM1	VEC
3.91602e-231	0.585482	0.644	0.311	7.55988e-227	VEC_C2_ACKR1+IL6+	ICAM1	VEC
3.00756e-203	0.524715	0.51	0.209	5.80609e-199	VEC_C2_ACKR1+IL6+	TNFAIP3	VEC
1.93352e-185	0.45529	0.424	0.16	3.73266e-181	VEC_C2_ACKR1+IL6+	BIRC3	VEC
5.60107e-185	0.502808	0.605	0.302	1.08129e-180	VEC_C2_ACKR1+IL6+	UGCG	VEC
8.93453e-185	0.496486	0.364	0.128	1.72481e-180	VEC_C2_ACKR1+IL6+	C2CD4B	VEC
2.32037e-178	0.390196	0.338	0.113	4.47947e-174	VEC_C2_ACKR1+IL6+	ZNF267	VEC
3.6692e-174	0.449829	0.447	0.184	7.08339e-170	VEC_C2_ACKR1+IL6+	CNKSR3	VEC
1.24357e-169	0.425348	0.396	0.148	2.40072e-165	VEC_C2_ACKR1+IL6+	RND1	VEC
4.95093e-162	0.570443	0.423	0.176	9.55777e-158	VEC_C2_ACKR1+IL6+	IL6	VEC
2.7719e-157	0.263529	0.113	0.018	5.35114e-153	VEC_C2_ACKR1+IL6+	MMP1	VEC
1.26251e-137	0.456979	0.642	0.395	2.43727e-133	VEC_C2_ACKR1+IL6+	NCOA7	VEC
1.66657e-125	0.332505	0.883	0.72	3.21732e-121	VEC_C2_ACKR1+IL6+	DNAJA1	VEC
1.84098e-123	0.430987	0.704	0.451	3.55401e-119	VEC_C2_ACKR1+IL6+	ADAMTS9	VEC
2.05351e-122	0.344445	0.217	0.067	3.96429e-118	VEC_C2_ACKR1+IL6+	FAM177B	VEC
4.53108e-115	0.417799	0.734	0.509	8.74724e-111	VEC_C2_ACKR1+IL6+	CDKN1A	VEC
1.50181e-114	0.316739	0.231	0.077	2.89925e-110	VEC_C2_ACKR1+IL6+	BMP2	VEC
1.01791e-113	0.418605	0.446	0.223	1.96507e-109	VEC_C2_ACKR1+IL6+	RCAN1	VEC
5.83133e-112	0.440747	0.862	0.578	1.12574e-107	VEC_C2_ACKR1+IL6+	ACKR1	VEC
1.44992e-111	0.389187	0.641	0.4	2.79907e-107	VEC_C2_ACKR1+IL6+	HIF1A	VEC
3.92548e-111	0.293412	0.267	0.098	7.57813e-107	VEC_C2_ACKR1+IL6+	CSF2RB	VEC
6.83351e-109	0.374913	0.4	0.186	1.31921e-104	VEC_C2_ACKR1+IL6+	ADAMTS4	VEC
2.42827e-106	0.381316	0.478	0.252	4.68777e-102	VEC_C2_ACKR1+IL6+	MAFF	VEC
1.13608e-105	0.406272	0.612	0.388	2.19321e-101	VEC_C2_ACKR1+IL6+	GJA1	VEC
2.76259e-105	0.375957	0.514	0.284	5.33319e-101	VEC_C2_ACKR1+IL6+	BAZ1A	VEC
7.13043e-104	0.302777	0.841	0.676	1.37653e-99	VEC_C2_ACKR1+IL6+	ETS2	VEC
1.09403e-99	0.371148	0.469	0.252	2.11202e-95	VEC_C2_ACKR1+IL6+	TMEM70	VEC
1.36914e-99	0.402423	0.382	0.19	2.64313e-95	VEC_C2_ACKR1+IL6+	IFIT3	VEC
6.99404e-99	0.364886	0.496	0.28	1.3502e-94	VEC_C2_ACKR1+IL6+	SAV1	VEC
9.752e-99	0.357531	0.762	0.53	1.88262e-94	VEC_C2_ACKR1+IL6+	SLC2A3	VEC
1.59649e-97	0.369185	0.409	0.209	3.08202e-93	VEC_C2_ACKR1+IL6+	GBP1	VEC
2.01977e-97	0.284258	0.212	0.074	3.89917e-93	VEC_C2_ACKR1+IL6+	RSAD2	VEC
1.0153e-96	0.398719	0.443	0.245	1.96004e-92	VEC_C2_ACKR1+IL6+	MX1	VEC
1.34863e-96	0.419513	0.495	0.268	2.60353e-92	VEC_C2_ACKR1+IL6+	CCL2	VEC
4.89437e-96	0.37365	0.564	0.341	9.44858e-92	VEC_C2_ACKR1+IL6+	IRF1	VEC
7.73745e-96	0.346256	0.294	0.127	1.49371e-91	VEC_C2_ACKR1+IL6+	IFIT1	VEC
8.44673e-96	0.28536	0.288	0.12	1.63064e-91	VEC_C2_ACKR1+IL6+	TIFA	VEC
1.19081e-95	0.344003	0.394	0.198	2.29885e-91	VEC_C2_ACKR1+IL6+	CSRP2	VEC
5.14958e-95	0.372029	0.605	0.378	9.94127e-91	VEC_C2_ACKR1+IL6+	BAG3	VEC
1.82584e-94	0.392464	0.683	0.463	3.52478e-90	VEC_C2_ACKR1+IL6+	HSPH1	VEC
1.34314e-92	0.365978	0.47	0.26	2.59293e-88	VEC_C2_ACKR1+IL6+	ABL2	VEC
1.07639e-90	0.256218	0.217	0.078	2.07797e-86	VEC_C2_ACKR1+IL6+	FOSL1	VEC
1.1721e-90	0.335665	0.667	0.421	2.26274e-86	VEC_C2_ACKR1+IL6+	ZNF385D	VEC
3.88909e-90	0.299827	0.317	0.143	7.50788e-86	VEC_C2_ACKR1+IL6+	KDM6B	VEC
8.28005e-90	0.32194	0.489	0.265	1.59846e-85	VEC_C2_ACKR1+IL6+	SELP	VEC
3.15881e-89	-0.303029	0.727	0.844	6.09809e-85	VEC_C2_ACKR1+IL6+	TXNIP	VEC
8.77204e-88	0.276438	0.894	0.773	1.69344e-83	VEC_C2_ACKR1+IL6+	NFKBIA	VEC
2.07666e-87	0.303866	0.851	0.743	4.00899e-83	VEC_C2_ACKR1+IL6+	TM4SF1	VEC
3.44076e-87	0.322409	0.383	0.195	6.64239e-83	VEC_C2_ACKR1+IL6+	YPEL2	VEC
6.94247e-87	0.313525	0.444	0.238	1.34024e-82	VEC_C2_ACKR1+IL6+	TNFRSF10B	VEC
3.74976e-86	0.274199	0.313	0.141	7.2389e-82	VEC_C2_ACKR1+IL6+	NFIL3	VEC
1.55937e-85	0.33657	0.541	0.319	3.01037e-81	VEC_C2_ACKR1+IL6+	MAP3K8	VEC
6.7418e-85	0.252215	0.249	0.1	1.3015e-80	VEC_C2_ACKR1+IL6+	LRG1	VEC
2.97595e-84	0.33956	0.428	0.231	5.74507e-80	VEC_C2_ACKR1+IL6+	INSIG1	VEC
1.44282e-82	0.345874	0.513	0.308	2.78536e-78	VEC_C2_ACKR1+IL6+	UPP1	VEC
9.11581e-80	0.294668	0.359	0.181	1.75981e-75	VEC_C2_ACKR1+IL6+	TIPARP	VEC
7.16917e-79	0.280049	0.334	0.163	1.38401e-74	VEC_C2_ACKR1+IL6+	OTUD4	VEC
1.09516e-78	0.322175	0.496	0.289	2.1142e-74	VEC_C2_ACKR1+IL6+	TRIB1	VEC
6.54727e-77	0.27061	0.79	0.631	1.26395e-72	VEC_C2_ACKR1+IL6+	SDCBP	VEC
1.58445e-76	0.290147	0.818	0.673	3.05878e-72	VEC_C2_ACKR1+IL6+	EMP1	VEC
1.90962e-76	0.261357	0.797	0.645	3.68653e-72	VEC_C2_ACKR1+IL6+	PDLIM1	VEC
5.91694e-75	0.317907	0.553	0.344	1.14227e-70	VEC_C2_ACKR1+IL6+	HLA-DQA1	VEC
3.22435e-74	0.31298	0.649	0.456	6.2246e-70	VEC_C2_ACKR1+IL6+	DDX21	VEC
4.44195e-74	0.312373	0.602	0.383	8.57519e-70	VEC_C2_ACKR1+IL6+	IL1R1	VEC
7.94348e-74	0.300354	0.385	0.203	1.53349e-69	VEC_C2_ACKR1+IL6+	LDLR	VEC
1.22331e-73	0.276476	0.344	0.173	2.3616e-69	VEC_C2_ACKR1+IL6+	ARL5B	VEC
1.83278e-73	0.290909	0.702	0.528	3.53817e-69	VEC_C2_ACKR1+IL6+	ZFAND5	VEC
1.0414e-71	0.313895	0.465	0.273	2.01042e-67	VEC_C2_ACKR1+IL6+	DDX3Y	VEC
1.88653e-70	0.282842	0.806	0.658	3.64196e-66	VEC_C2_ACKR1+IL6+	HSPD1	VEC
2.0845e-69	0.287254	0.758	0.575	4.02413e-65	VEC_C2_ACKR1+IL6+	PPP1R15A	VEC
6.78085e-68	0.27316	0.402	0.22	1.30904e-63	VEC_C2_ACKR1+IL6+	MIR22HG	VEC
1.91964e-67	0.257256	0.313	0.156	3.70587e-63	VEC_C2_ACKR1+IL6+	IFIH1	VEC
4.17508e-66	-0.432982	0.281	0.456	8.05999e-62	VEC_C2_ACKR1+IL6+	SLC9A3R2	VEC
4.49969e-66	0.261537	0.385	0.213	8.68665e-62	VEC_C2_ACKR1+IL6+	HAPLN3	VEC
1.58737e-65	0.303039	0.516	0.333	3.06441e-61	VEC_C2_ACKR1+IL6+	DLC1	VEC
1.70711e-65	0.251765	0.339	0.175	3.29557e-61	VEC_C2_ACKR1+IL6+	DDX58	VEC
1.87635e-65	0.311364	0.642	0.458	3.6223e-61	VEC_C2_ACKR1+IL6+	PNP	VEC
2.53303e-65	0.279022	0.164	0.062	4.89002e-61	VEC_C2_ACKR1+IL6+	G0S2	VEC
3.49721e-64	0.346788	0.476	0.297	6.75136e-60	VEC_C2_ACKR1+IL6+	AKAP12	VEC
6.86704e-64	0.267699	0.376	0.205	1.32568e-59	VEC_C2_ACKR1+IL6+	REL	VEC
2.02765e-63	0.318984	0.634	0.453	3.91439e-59	VEC_C2_ACKR1+IL6+	CLEC2B	VEC
2.59548e-63	0.27689	0.373	0.206	5.01058e-59	VEC_C2_ACKR1+IL6+	SLC25A25	VEC
9.38422e-63	0.25206	0.773	0.604	1.81162e-58	VEC_C2_ACKR1+IL6+	SFPQ	VEC
9.34733e-62	0.273752	0.694	0.513	1.8045e-57	VEC_C2_ACKR1+IL6+	NAMPT	VEC
1.72214e-61	0.341292	0.398	0.242	3.32459e-57	VEC_C2_ACKR1+IL6+	IFI44L	VEC
3.68436e-61	0.275805	0.579	0.391	7.11265e-57	VEC_C2_ACKR1+IL6+	TOP1	VEC
4.40353e-61	0.283824	0.476	0.3	8.50101e-57	VEC_C2_ACKR1+IL6+	FAM241A	VEC
4.42999e-61	-0.346272	0.396	0.565	8.5521e-57	VEC_C2_ACKR1+IL6+	DDIT4	VEC
1.59215e-60	0.272238	0.612	0.429	3.07365e-56	VEC_C2_ACKR1+IL6+	HIPK3	VEC
2.35289e-60	0.29177	0.722	0.552	4.54226e-56	VEC_C2_ACKR1+IL6+	SOCS3	VEC
8.05846e-60	0.370143	0.254	0.125	1.55569e-55	VEC_C2_ACKR1+IL6+	HMOX1	VEC
1.45099e-59	0.274084	0.272	0.135	2.80114e-55	VEC_C2_ACKR1+IL6+	THBS1	VEC
4.89244e-57	0.269525	0.557	0.391	9.44486e-53	VEC_C2_ACKR1+IL6+	PNRC2	VEC
1.57201e-56	0.273213	0.614	0.428	3.03477e-52	VEC_C2_ACKR1+IL6+	MCTP1	VEC
8.90263e-55	0.272828	0.533	0.357	1.71865e-50	VEC_C2_ACKR1+IL6+	NFKBIZ	VEC
9.19979e-54	0.252291	0.781	0.613	1.77602e-49	VEC_C2_ACKR1+IL6+	SAT1	VEC
1.07048e-53	0.27657	0.534	0.361	2.06657e-49	VEC_C2_ACKR1+IL6+	CD55	VEC
3.28928e-53	0.260679	0.528	0.356	6.34995e-49	VEC_C2_ACKR1+IL6+	CDC42EP3	VEC
7.92962e-52	0.262513	0.476	0.312	1.53081e-47	VEC_C2_ACKR1+IL6+	GBP2	VEC
5.12803e-49	0.277271	0.365	0.215	9.89967e-45	VEC_C2_ACKR1+IL6+	RGS16	VEC
2.80206e-48	0.272291	0.557	0.404	5.40938e-44	VEC_C2_ACKR1+IL6+	DNAJB4	VEC
5.06592e-48	0.260573	0.448	0.294	9.77976e-44	VEC_C2_ACKR1+IL6+	WTAP	VEC
7.15188e-48	0.250946	0.359	0.216	1.38067e-43	VEC_C2_ACKR1+IL6+	PRNP	VEC
1.41145e-47	0.320206	0.391	0.244	2.7248e-43	VEC_C2_ACKR1+IL6+	SERPINE1	VEC
3.33669e-47	-0.338416	0.267	0.419	6.44148e-43	VEC_C2_ACKR1+IL6+	PODXL	VEC
5.36547e-47	0.261723	0.444	0.293	1.0358e-42	VEC_C2_ACKR1+IL6+	CLIC2	VEC
1.32513e-42	-0.289149	0.027	0.143	2.55817e-38	VEC_C2_ACKR1+IL6+	GJA4	VEC
4.45114e-42	0.258508	0.726	0.558	8.59292e-38	VEC_C2_ACKR1+IL6+	CCL14	VEC
5.1681e-42	-0.390777	0.062	0.189	9.97701e-38	VEC_C2_ACKR1+IL6+	IGFBP3	VEC
1.13856e-40	-0.298121	0.033	0.149	2.198e-36	VEC_C2_ACKR1+IL6+	BTNL9	VEC
2.7274e-40	-0.261544	0.01	0.113	5.26525e-36	VEC_C2_ACKR1+IL6+	SEMA3G	VEC
1.28136e-39	-0.259471	0.558	0.679	2.47366e-35	VEC_C2_ACKR1+IL6+	ID1	VEC
3.65117e-38	0.266186	0.505	0.369	7.04858e-34	VEC_C2_ACKR1+IL6+	PLIN2	VEC
3.13578e-37	-0.295622	0.289	0.418	6.05362e-33	VEC_C2_ACKR1+IL6+	ADGRF5	VEC
4.19518e-36	-0.266719	0.151	0.283	8.0988e-32	VEC_C2_ACKR1+IL6+	NOTCH4	VEC
2.73919e-35	-0.254306	0.57	0.648	5.288e-31	VEC_C2_ACKR1+IL6+	TIMP3	VEC
1.99066e-32	-0.285772	0.255	0.368	3.84297e-28	VEC_C2_ACKR1+IL6+	PLPP1	VEC
4.51545e-26	-0.274681	0.028	0.106	8.71707e-22	VEC_C2_ACKR1+IL6+	TFF3	VEC
3.80337e-21	-0.25955	0.204	0.296	7.34242e-17	VEC_C2_ACKR1+IL6+	CXCL12	VEC
0	1.43953	0.752	0.208	0	VEC_C3_IGFBP5+	IGFBP5	VEC
0	0.908894	0.706	0.288	0	VEC_C3_IGFBP5+	STC1	VEC
0	0.692005	0.368	0.055	0	VEC_C3_IGFBP5+	ADAMTS5	VEC
0	0.656497	0.57	0.214	0	VEC_C3_IGFBP5+	INSR	VEC
0	0.507886	0.352	0.064	0	VEC_C3_IGFBP5+	ADAMTSL1	VEC
0	0.487253	0.289	0.055	0	VEC_C3_IGFBP5+	AQP3	VEC
0	0.460576	0.298	0.036	0	VEC_C3_IGFBP5+	LYPD5	VEC
0	0.393603	0.278	0.045	0	VEC_C3_IGFBP5+	PTPN5	VEC
6.45122e-307	0.510287	0.424	0.125	1.24541e-302	VEC_C3_IGFBP5+	VEGFC	VEC
1.60831e-271	0.502267	0.889	0.63	3.10483e-267	VEC_C3_IGFBP5+	HYAL2	VEC
3.88076e-266	0.409183	0.28	0.066	7.49181e-262	VEC_C3_IGFBP5+	RDH10	VEC
1.14982e-263	0.432145	0.277	0.064	2.21972e-259	VEC_C3_IGFBP5+	F2RL3	VEC
1.23576e-226	0.514456	0.828	0.531	2.38563e-222	VEC_C3_IGFBP5+	CD9	VEC
1.55896e-222	0.291985	0.19	0.037	3.00958e-218	VEC_C3_IGFBP5+	EDIL3	VEC
1.86285e-222	0.548983	0.762	0.464	3.59622e-218	VEC_C3_IGFBP5+	PLAT	VEC
1.10255e-202	0.45704	0.464	0.189	2.12847e-198	VEC_C3_IGFBP5+	FXYD6	VEC
8.33712e-200	0.433377	0.83	0.591	1.60948e-195	VEC_C3_IGFBP5+	CALCRL	VEC
1.06679e-197	0.489953	0.396	0.148	2.05943e-193	VEC_C3_IGFBP5+	APLNR	VEC
6.37689e-186	0.504307	0.539	0.254	1.23106e-181	VEC_C3_IGFBP5+	IL32	VEC
7.04416e-181	0.359969	0.345	0.119	1.35988e-176	VEC_C3_IGFBP5+	PCDH12	VEC
2.52173e-171	0.519649	0.487	0.225	4.86821e-167	VEC_C3_IGFBP5+	CRIP1	VEC
3.79157e-155	0.413429	0.427	0.184	7.31962e-151	VEC_C3_IGFBP5+	TCIM	VEC
6.48501e-152	0.439214	0.52	0.269	1.25193e-147	VEC_C3_IGFBP5+	APOL1	VEC
4.65914e-151	0.401838	0.41	0.177	8.99446e-147	VEC_C3_IGFBP5+	ITGA10	VEC
4.63356e-146	0.405629	0.631	0.369	8.94509e-142	VEC_C3_IGFBP5+	CTSL	VEC
1.2144e-144	0.366434	0.789	0.599	2.3444e-140	VEC_C3_IGFBP5+	RHOC	VEC
3.24969e-144	0.415081	0.654	0.397	6.27352e-140	VEC_C3_IGFBP5+	HEG1	VEC
2.76886e-132	0.427801	0.599	0.362	5.34529e-128	VEC_C3_IGFBP5+	SLCO2A1	VEC
4.3227e-129	0.44729	0.437	0.211	8.34497e-125	VEC_C3_IGFBP5+	RGS16	VEC
1.33946e-124	-0.630602	0.272	0.539	2.58583e-120	VEC_C3_IGFBP5+	FABP4	VEC
7.32426e-123	-0.428346	0.435	0.635	1.41395e-118	VEC_C3_IGFBP5+	NPC2	VEC
8.53209e-120	0.413269	0.682	0.439	1.64712e-115	VEC_C3_IGFBP5+	SLC9A3R2	VEC
9.4267e-118	0.389275	0.581	0.343	1.81983e-113	VEC_C3_IGFBP5+	GYPC	VEC
2.15486e-116	0.378248	0.669	0.402	4.15995e-112	VEC_C3_IGFBP5+	PODXL	VEC
1.49889e-113	0.352465	0.538	0.306	2.8936e-109	VEC_C3_IGFBP5+	KANK3	VEC
3.71946e-113	-0.523953	0.227	0.486	7.18041e-109	VEC_C3_IGFBP5+	LIFR	VEC
7.79903e-112	0.343391	0.328	0.143	1.5056e-107	VEC_C3_IGFBP5+	CRTAC1	VEC
2.66391e-111	0.309173	0.824	0.656	5.14268e-107	VEC_C3_IGFBP5+	CRIP2	VEC
2.19877e-110	0.32707	0.424	0.209	4.24472e-106	VEC_C3_IGFBP5+	DOCK6	VEC
5.2047e-110	0.366	0.745	0.552	1.00477e-105	VEC_C3_IGFBP5+	TGM2	VEC
4.24838e-109	0.280959	0.862	0.738	8.20149e-105	VEC_C3_IGFBP5+	LMNA	VEC
6.41489e-109	0.310491	0.317	0.133	1.23839e-104	VEC_C3_IGFBP5+	MAF	VEC
3.73487e-108	-0.483756	0.453	0.658	7.21018e-104	VEC_C3_IGFBP5+	MGP	VEC
5.34253e-107	0.313606	0.346	0.155	1.03138e-102	VEC_C3_IGFBP5+	CD200	VEC
6.78409e-107	0.293998	0.307	0.129	1.30967e-102	VEC_C3_IGFBP5+	KCNN3	VEC
2.02853e-106	0.323061	0.396	0.194	3.91607e-102	VEC_C3_IGFBP5+	BCL6B	VEC
3.29559e-106	0.390604	0.512	0.296	6.36214e-102	VEC_C3_IGFBP5+	PCDH17	VEC
4.78102e-106	0.300373	0.8	0.626	9.22976e-102	VEC_C3_IGFBP5+	ELK3	VEC
2.98584e-100	0.345453	0.491	0.282	5.76416e-96	VEC_C3_IGFBP5+	RAPGEF5	VEC
1.59009e-99	0.311217	0.335	0.156	3.06968e-95	VEC_C3_IGFBP5+	DLL1	VEC
4.23886e-99	-0.446702	0.365	0.605	8.18311e-95	VEC_C3_IGFBP5+	CLDN5	VEC
8.08452e-99	0.342319	0.727	0.531	1.56072e-94	VEC_C3_IGFBP5+	THBD	VEC
1.62873e-98	0.313427	0.854	0.646	3.14427e-94	VEC_C3_IGFBP5+	PLVAP	VEC
2.27999e-97	0.329569	0.674	0.488	4.40153e-93	VEC_C3_IGFBP5+	ADAM15	VEC
1.93851e-96	-0.394696	0.324	0.552	3.7423e-92	VEC_C3_IGFBP5+	TSPAN7	VEC
3.18847e-96	0.345816	0.742	0.55	6.15534e-92	VEC_C3_IGFBP5+	DDIT4	VEC
1.70052e-94	0.320028	0.74	0.538	3.28286e-90	VEC_C3_IGFBP5+	PRCP	VEC
9.51584e-94	0.324623	0.467	0.263	1.83703e-89	VEC_C3_IGFBP5+	C1orf54	VEC
1.99555e-93	-0.402427	0.529	0.693	3.85241e-89	VEC_C3_IGFBP5+	CLU	VEC
6.63888e-93	0.352579	0.518	0.308	1.28164e-88	VEC_C3_IGFBP5+	PRSS23	VEC
2.05467e-92	0.313744	0.428	0.236	3.96653e-88	VEC_C3_IGFBP5+	TCN2	VEC
4.66198e-89	0.353971	0.651	0.443	8.99996e-85	VEC_C3_IGFBP5+	COL4A1	VEC
1.85698e-87	0.306174	0.499	0.291	3.58491e-83	VEC_C3_IGFBP5+	SYNPO	VEC
1.10675e-86	-0.475284	0.039	0.234	2.13659e-82	VEC_C3_IGFBP5+	EDN1	VEC
1.26553e-83	0.257573	0.292	0.136	2.44312e-79	VEC_C3_IGFBP5+	NOS3	VEC
9.0442e-83	0.29677	0.748	0.577	1.74598e-78	VEC_C3_IGFBP5+	ITGA6	VEC
1.09727e-81	0.308762	0.483	0.287	2.11828e-77	VEC_C3_IGFBP5+	RAI14	VEC
3.69943e-81	0.302349	0.729	0.542	7.14175e-77	VEC_C3_IGFBP5+	FLT1	VEC
5.66332e-81	0.286727	0.365	0.191	1.0933e-76	VEC_C3_IGFBP5+	NID1	VEC
7.76415e-81	-0.454322	0.389	0.572	1.49887e-76	VEC_C3_IGFBP5+	CCL14	VEC
1.27923e-80	0.311843	0.795	0.66	2.46955e-76	VEC_C3_IGFBP5+	TIMP1	VEC
3.47771e-80	0.280072	0.363	0.191	6.71371e-76	VEC_C3_IGFBP5+	TNXB	VEC
3.98504e-80	0.30053	0.654	0.469	7.69311e-76	VEC_C3_IGFBP5+	SULF2	VEC
2.87825e-79	0.269531	0.295	0.14	5.55646e-75	VEC_C3_IGFBP5+	SLC12A2	VEC
1.56329e-77	0.326746	0.275	0.127	3.01793e-73	VEC_C3_IGFBP5+	IGF2	VEC
1.82203e-76	0.298677	0.712	0.536	3.51743e-72	VEC_C3_IGFBP5+	TSC22D1	VEC
8.23314e-76	0.302005	0.466	0.279	1.58941e-71	VEC_C3_IGFBP5+	GAS6	VEC
1.60895e-73	-0.332778	0.327	0.529	3.10608e-69	VEC_C3_IGFBP5+	SERPING1	VEC
2.55856e-73	0.270802	0.426	0.244	4.93929e-69	VEC_C3_IGFBP5+	FSCN1	VEC
1.12315e-72	0.269327	0.348	0.185	2.16824e-68	VEC_C3_IGFBP5+	F2R	VEC
1.30191e-71	0.287832	0.401	0.232	2.51334e-67	VEC_C3_IGFBP5+	ENDOD1	VEC
6.00787e-71	-0.273742	0.663	0.766	1.15982e-66	VEC_C3_IGFBP5+	HLA-DRA	VEC
1.20192e-70	0.286088	0.731	0.539	2.3203e-66	VEC_C3_IGFBP5+	RAMP3	VEC
1.36952e-70	0.292582	0.668	0.475	2.64385e-66	VEC_C3_IGFBP5+	PLPP3	VEC
2.15195e-68	0.265033	0.789	0.625	4.15433e-64	VEC_C3_IGFBP5+	RAMP2	VEC
2.26546e-68	0.26378	0.439	0.259	4.37347e-64	VEC_C3_IGFBP5+	NEURL1B	VEC
2.93129e-67	0.281435	0.563	0.385	5.65886e-63	VEC_C3_IGFBP5+	CAPN2	VEC
1.23373e-66	-0.368409	0.251	0.426	2.38172e-62	VEC_C3_IGFBP5+	OLFM1	VEC
3.29042e-66	-0.252647	0.606	0.71	6.35215e-62	VEC_C3_IGFBP5+	LGALS3	VEC
9.43881e-66	0.264666	0.468	0.29	1.82216e-61	VEC_C3_IGFBP5+	HTRA1	VEC
3.62585e-65	-0.348092	0.061	0.223	6.99969e-61	VEC_C3_IGFBP5+	ENPP2	VEC
1.22805e-64	0.275677	0.473	0.305	2.37075e-60	VEC_C3_IGFBP5+	TEK	VEC
1.71832e-64	-0.262965	0.665	0.767	3.31723e-60	VEC_C3_IGFBP5+	CAV1	VEC
1.76663e-64	0.280543	0.568	0.384	3.41048e-60	VEC_C3_IGFBP5+	APOLD1	VEC
3.54738e-64	0.270692	0.662	0.485	6.84822e-60	VEC_C3_IGFBP5+	HLA-F	VEC
4.56931e-64	-0.365279	0.411	0.58	8.82105e-60	VEC_C3_IGFBP5+	FABP5	VEC
9.8116e-64	0.291018	0.569	0.39	1.89413e-59	VEC_C3_IGFBP5+	COL4A2	VEC
2.16924e-63	0.265473	0.463	0.299	4.18772e-59	VEC_C3_IGFBP5+	CARHSP1	VEC
6.11905e-62	0.251806	0.702	0.527	1.18128e-57	VEC_C3_IGFBP5+	ESAM	VEC
1.71102e-60	0.300559	0.344	0.194	3.30312e-56	VEC_C3_IGFBP5+	CYP1B1	VEC
4.06039e-60	-0.3135	0.556	0.671	7.83858e-56	VEC_C3_IGFBP5+	SRGN	VEC
2.45357e-58	0.263231	0.304	0.167	4.73661e-54	VEC_C3_IGFBP5+	LCN6	VEC
3.27931e-58	0.311659	0.399	0.252	6.3307e-54	VEC_C3_IGFBP5+	EXOSC7	VEC
3.29709e-57	-0.309495	0.117	0.284	6.36504e-53	VEC_C3_IGFBP5+	GALNT15	VEC
4.77311e-55	0.254463	0.354	0.199	9.21449e-51	VEC_C3_IGFBP5+	RGCC	VEC
3.19774e-54	0.273394	0.322	0.187	6.17324e-50	VEC_C3_IGFBP5+	IGFBP6	VEC
2.72024e-53	-0.261945	0.637	0.771	5.25142e-49	VEC_C3_IGFBP5+	VWF	VEC
6.48337e-53	0.250318	0.483	0.331	1.25161e-48	VEC_C3_IGFBP5+	VGLL4	VEC
7.21547e-53	-0.256775	0.067	0.215	1.39295e-48	VEC_C3_IGFBP5+	ADM5	VEC
8.60781e-53	0.283975	0.654	0.514	1.66174e-48	VEC_C3_IGFBP5+	HES1	VEC
9.97028e-53	-0.295999	0.156	0.318	1.92476e-48	VEC_C3_IGFBP5+	IGFBP2	VEC
1.74149e-52	-0.306893	0.031	0.161	3.36195e-48	VEC_C3_IGFBP5+	ANGPT2	VEC
8.41144e-51	0.265968	0.447	0.308	1.62383e-46	VEC_C3_IGFBP5+	PLAC9	VEC
3.63055e-49	-0.280081	0.319	0.471	7.00878e-45	VEC_C3_IGFBP5+	CRIM1	VEC
3.02666e-45	-0.361477	0.326	0.475	5.84297e-41	VEC_C3_IGFBP5+	POSTN	VEC
3.63696e-44	-0.334996	0.158	0.297	7.02114e-40	VEC_C3_IGFBP5+	C7	VEC
9.09678e-42	-0.340545	0.144	0.279	1.75613e-37	VEC_C3_IGFBP5+	CD36	VEC
1.30573e-41	-0.252413	0.014	0.114	2.52071e-37	VEC_C3_IGFBP5+	SEMA3G	VEC
2.05004e-41	-0.263401	0.034	0.143	3.9576e-37	VEC_C3_IGFBP5+	GJA4	VEC
3.79051e-40	-0.273723	0.427	0.528	7.31758e-36	VEC_C3_IGFBP5+	TFPI	VEC
4.51911e-38	-0.259616	0.211	0.345	8.72415e-34	VEC_C3_IGFBP5+	MYL9	VEC
1.33986e-35	-0.256618	0.309	0.42	2.5866e-31	VEC_C3_IGFBP5+	CTSC	VEC
2.25539e-35	-0.344138	0.08	0.189	4.35402e-31	VEC_C3_IGFBP5+	IGFBP3	VEC
1.29928e-33	0.258382	0.361	0.244	2.50825e-29	VEC_C3_IGFBP5+	SERPINE1	VEC
2.77715e-33	-0.257172	0.187	0.307	5.36128e-29	VEC_C3_IGFBP5+	APOD	VEC
0	0.869775	0.504	0.088	0	VEC_C4_BTNL9+	BTNL9	VEC
0	0.813905	0.573	0.148	0	VEC_C4_BTNL9+	RGCC	VEC
0	0.688724	0.756	0.404	0	VEC_C4_BTNL9+	COL4A1	VEC
0	0.637662	0.614	0.356	0	VEC_C4_BTNL9+	RBP7	VEC
0	0.628159	0.448	0.246	0	VEC_C4_BTNL9+	CD36	VEC
0	0.624916	0.731	0.362	0	VEC_C4_BTNL9+	ADGRF5	VEC
0	0.604846	0.295	0.036	0	VEC_C4_BTNL9+	CD300LG	VEC
0	0.566531	0.652	0.357	0	VEC_C4_BTNL9+	COL4A2	VEC
0	0.540124	0.554	0.235	0	VEC_C4_BTNL9+	NOTCH4	VEC
0	0.515757	0.649	0.365	0	VEC_C4_BTNL9+	COL15A1	VEC
0	0.515116	0.648	0.374	0	VEC_C4_BTNL9+	MGLL	VEC
0	0.514238	0.25	0.026	0	VEC_C4_BTNL9+	CA4	VEC
0	0.498402	0.927	0.707	0	VEC_C4_BTNL9+	SPARC	VEC
0	0.486627	0.339	0.103	0	VEC_C4_BTNL9+	GPIHBP1	VEC
0	0.486434	0.439	0.163	0	VEC_C4_BTNL9+	TSPAN13	VEC
0	0.475311	0.533	0.267	0	VEC_C4_BTNL9+	KDR	VEC
0	0.469401	0.444	0.211	0	VEC_C4_BTNL9+	PXDN	VEC
0	0.464613	0.379	0.154	0	VEC_C4_BTNL9+	IGFBP3	VEC
0	0.460694	0.482	0.262	0	VEC_C4_BTNL9+	CXCL12	VEC
0	0.457781	0.416	0.149	0	VEC_C4_BTNL9+	EFNB1	VEC
0	0.451108	0.735	0.483	0	VEC_C4_BTNL9+	ETS1	VEC
0	0.450136	0.434	0.187	0	VEC_C4_BTNL9+	ITGA1	VEC
0	0.449091	0.471	0.234	0	VEC_C4_BTNL9+	IL32	VEC
0	0.448908	0.352	0.152	0	VEC_C4_BTNL9+	EDNRB	VEC
0	0.44779	0.259	0.071	0	VEC_C4_BTNL9+	FMO2	VEC
0	0.435466	0.511	0.272	0	VEC_C4_BTNL9+	NES	VEC
0	0.419575	0.345	0.11	0	VEC_C4_BTNL9+	RFLNB	VEC
0	0.412892	0.544	0.341	0	VEC_C4_BTNL9+	TPM1	VEC
0	0.411541	0.788	0.622	0	VEC_C4_BTNL9+	TIMP3	VEC
0	0.398351	0.423	0.194	0	VEC_C4_BTNL9+	MLEC	VEC
0	0.393597	0.39	0.164	0	VEC_C4_BTNL9+	TCIM	VEC
0	0.39025	0.462	0.241	0	VEC_C4_BTNL9+	TM4SF18	VEC
0	0.389655	0.228	0.076	0	VEC_C4_BTNL9+	PGF	VEC
0	0.378185	0.919	0.761	0	VEC_C4_BTNL9+	GSN	VEC
0	0.376321	0.711	0.5	0	VEC_C4_BTNL9+	SPRY1	VEC
0	0.37246	0.554	0.321	0	VEC_C4_BTNL9+	GYPC	VEC
0	0.351875	0.738	0.56	0	VEC_C4_BTNL9+	ITGA6	VEC
0	0.341311	0.935	0.807	0	VEC_C4_BTNL9+	A2M	VEC
0	0.3316	0.285	0.106	0	VEC_C4_BTNL9+	HECW2	VEC
0	0.312743	0.277	0.105	0	VEC_C4_BTNL9+	PCDH12	VEC
0	0.309017	0.832	0.665	0	VEC_C4_BTNL9+	ADGRL4	VEC
0	0.307928	0.242	0.083	0	VEC_C4_BTNL9+	TP53I11	VEC
0	0.299069	0.182	0.052	0	VEC_C4_BTNL9+	TIMP4	VEC
0	0.279233	0.893	0.767	0	VEC_C4_BTNL9+	GNG11	VEC
0	0.260125	0.135	0.023	0	VEC_C4_BTNL9+	CETP	VEC
0	0.25432	0.177	0.043	0	VEC_C4_BTNL9+	TCF15	VEC
0	-0.420743	0.07	0.306	0	VEC_C4_BTNL9+	SELP	VEC
0	-0.563801	0.263	0.566	0	VEC_C4_BTNL9+	TFPI	VEC
0	-0.598551	0.241	0.505	0	VEC_C4_BTNL9+	POSTN	VEC
0	-0.651404	0.099	0.421	0	VEC_C4_BTNL9+	MMRN1	VEC
0	-0.710031	0.361	0.626	0	VEC_C4_BTNL9+	ACKR1	VEC
0	-0.939734	0.333	0.742	0	VEC_C4_BTNL9+	CLU	VEC
2.8844e-304	0.309102	0.268	0.101	5.56834e-300	VEC_C4_BTNL9+	MYO1B	VEC
1.24802e-303	0.358778	0.445	0.236	2.4093e-299	VEC_C4_BTNL9+	MCF2L	VEC
1.49228e-299	0.351628	0.686	0.494	2.88084e-295	VEC_C4_BTNL9+	CD34	VEC
2.9337e-295	0.329494	0.335	0.147	5.66352e-291	VEC_C4_BTNL9+	PDGFB	VEC
5.23917e-292	0.37564	0.612	0.381	1.01142e-287	VEC_C4_BTNL9+	PODXL	VEC
4.45197e-290	-0.431856	0.186	0.424	8.59452e-286	VEC_C4_BTNL9+	IL1R1	VEC
8.87875e-286	0.34216	0.333	0.151	1.71404e-281	VEC_C4_BTNL9+	ARHGAP18	VEC
6.18575e-283	0.337214	0.711	0.551	1.19416e-278	VEC_C4_BTNL9+	RDX	VEC
2.08488e-282	0.350211	0.709	0.525	4.02485e-278	VEC_C4_BTNL9+	FLT1	VEC
2.85396e-280	0.339385	0.644	0.448	5.50958e-276	VEC_C4_BTNL9+	CDH5	VEC
1.60617e-264	0.329157	0.448	0.244	3.10072e-260	VEC_C4_BTNL9+	C1orf54	VEC
2.59107e-264	0.341432	0.618	0.434	5.00206e-260	VEC_C4_BTNL9+	SEC14L1	VEC
1.12539e-263	0.513485	0.632	0.511	2.17256e-259	VEC_C4_BTNL9+	FABP4	VEC
3.63014e-262	0.268194	0.858	0.748	7.00798e-258	VEC_C4_BTNL9+	CAV1	VEC
4.42489e-257	0.385007	0.529	0.336	8.54225e-253	VEC_C4_BTNL9+	LAMB1	VEC
6.71581e-252	-0.463278	0.113	0.32	1.29649e-247	VEC_C4_BTNL9+	C7	VEC
3.64802e-250	0.328234	0.604	0.404	7.0425e-246	VEC_C4_BTNL9+	PLS3	VEC
9.28167e-244	0.251448	0.818	0.709	1.79183e-239	VEC_C4_BTNL9+	TCF4	VEC
1.28941e-235	0.261234	0.27	0.116	2.4892e-231	VEC_C4_BTNL9+	DYSF	VEC
1.12307e-228	0.254129	0.173	0.057	2.16808e-224	VEC_C4_BTNL9+	F2RL3	VEC
4.42955e-224	0.329777	0.458	0.278	8.55124e-220	VEC_C4_BTNL9+	VWA1	VEC
1.60017e-220	-0.385704	0.441	0.642	3.08913e-216	VEC_C4_BTNL9+	IER3	VEC
2.52659e-219	-0.32198	0.48	0.65	4.87759e-215	VEC_C4_BTNL9+	NPC2	VEC
1.11978e-216	0.253349	0.793	0.67	2.16173e-212	VEC_C4_BTNL9+	SPTBN1	VEC
7.06533e-216	-0.371714	0.289	0.483	1.36396e-211	VEC_C4_BTNL9+	NR2F2	VEC
8.46873e-215	0.289133	0.296	0.144	1.63489e-210	VEC_C4_BTNL9+	ATOH8	VEC
5.48509e-214	-0.294453	0.041	0.211	1.0589e-209	VEC_C4_BTNL9+	PERP	VEC
2.00329e-213	0.359515	0.596	0.426	3.86734e-209	VEC_C4_BTNL9+	SLC9A3R2	VEC
1.45831e-211	0.288752	0.349	0.184	2.81526e-207	VEC_C4_BTNL9+	VSIR	VEC
4.50172e-209	-0.321266	0.394	0.593	8.69056e-205	VEC_C4_BTNL9+	ACTN1	VEC
3.66657e-208	0.313452	0.622	0.46	7.07831e-204	VEC_C4_BTNL9+	UACA	VEC
1.414e-207	0.279401	0.672	0.513	2.72973e-203	VEC_C4_BTNL9+	ESAM	VEC
1.11058e-206	-0.377405	0.054	0.223	2.14398e-202	VEC_C4_BTNL9+	CYP1B1	VEC
1.07745e-199	0.288979	0.409	0.233	2.08002e-195	VEC_C4_BTNL9+	PLCB1	VEC
1.01232e-198	0.255256	0.793	0.666	1.95429e-194	VEC_C4_BTNL9+	HSPG2	VEC
1.53274e-196	-0.347172	0.08	0.252	2.95896e-192	VEC_C4_BTNL9+	VCAN	VEC
7.72071e-196	0.293546	0.601	0.43	1.49048e-191	VEC_C4_BTNL9+	NRP1	VEC
1.24418e-195	-0.305467	0.04	0.197	2.4019e-191	VEC_C4_BTNL9+	PLCXD3	VEC
1.24674e-189	0.287756	0.505	0.339	2.40683e-185	VEC_C4_BTNL9+	ROBO4	VEC
3.21955e-188	0.301481	0.478	0.319	6.21533e-184	VEC_C4_BTNL9+	TMEM204	VEC
1.57897e-185	0.289236	0.395	0.234	3.04821e-181	VEC_C4_BTNL9+	AFAP1L1	VEC
2.60349e-184	0.306019	0.428	0.268	5.02603e-180	VEC_C4_BTNL9+	COL18A1	VEC
7.28738e-181	0.266062	0.368	0.211	1.40683e-176	VEC_C4_BTNL9+	GPRC5B	VEC
4.08236e-180	-0.324124	0.147	0.327	7.88099e-176	VEC_C4_BTNL9+	FBLN2	VEC
5.01783e-176	-0.323791	0.284	0.462	9.68692e-172	VEC_C4_BTNL9+	ARL4A	VEC
2.45702e-174	0.316348	0.443	0.291	4.74327e-170	VEC_C4_BTNL9+	F8	VEC
6.38097e-173	0.259513	0.314	0.168	1.23185e-168	VEC_C4_BTNL9+	AIF1L	VEC
9.76802e-173	0.261295	0.687	0.543	1.88572e-168	VEC_C4_BTNL9+	CLEC14A	VEC
1.4181e-168	-0.294078	0.551	0.684	2.73765e-164	VEC_C4_BTNL9+	TIMP1	VEC
6.45481e-168	-0.303194	0.031	0.166	1.2461e-163	VEC_C4_BTNL9+	SULF1	VEC
1.46881e-164	-0.312438	0.266	0.44	2.83553e-160	VEC_C4_BTNL9+	CTSC	VEC
2.97373e-162	-0.269162	0.035	0.169	5.74079e-158	VEC_C4_BTNL9+	CRTAC1	VEC
2.31762e-161	-0.31472	0.279	0.442	4.47416e-157	VEC_C4_BTNL9+	SNCG	VEC
1.1094e-159	0.253227	0.284	0.151	2.14171e-155	VEC_C4_BTNL9+	KIAA1217	VEC
3.17727e-159	0.298575	0.498	0.342	6.13372e-155	VEC_C4_BTNL9+	PLPP1	VEC
6.37112e-158	0.278274	0.628	0.501	1.22995e-153	VEC_C4_BTNL9+	BST2	VEC
2.03322e-155	-0.311014	0.202	0.367	3.92513e-151	VEC_C4_BTNL9+	LYST	VEC
7.46995e-155	0.257507	0.559	0.408	1.44207e-150	VEC_C4_BTNL9+	TIE1	VEC
3.60191e-150	0.25228	0.6	0.445	6.95349e-146	VEC_C4_BTNL9+	ICAM2	VEC
2.53723e-149	0.266381	0.72	0.575	4.89812e-145	VEC_C4_BTNL9+	CLDN5	VEC
1.54271e-148	0.271235	0.404	0.255	2.97821e-144	VEC_C4_BTNL9+	FILIP1	VEC
6.76374e-148	0.297928	0.656	0.559	1.30574e-143	VEC_C4_BTNL9+	FABP5	VEC
9.74241e-146	-0.290407	0.308	0.474	1.88077e-141	VEC_C4_BTNL9+	TGFBR3	VEC
3.51439e-145	-0.269076	0.172	0.337	6.78454e-141	VEC_C4_BTNL9+	CPXM2	VEC
1.70196e-141	0.253892	0.394	0.253	3.28563e-137	VEC_C4_BTNL9+	JCAD	VEC
2.5399e-138	0.290301	0.231	0.118	4.90328e-134	VEC_C4_BTNL9+	IGF2	VEC
3.81209e-138	0.276744	0.423	0.291	7.35924e-134	VEC_C4_BTNL9+	TMEM88	VEC
3.06439e-136	-0.27405	0.198	0.354	5.91581e-132	VEC_C4_BTNL9+	NET1	VEC
9.48553e-136	0.279979	0.611	0.481	1.83118e-131	VEC_C4_BTNL9+	LGALS1	VEC
1.39907e-127	-0.260167	0.333	0.503	2.70091e-123	VEC_C4_BTNL9+	IL33	VEC
4.54733e-127	-0.279203	0.224	0.372	8.77862e-123	VEC_C4_BTNL9+	HLA-DQA1	VEC
6.37796e-125	-0.260669	0.221	0.368	1.23126e-120	VEC_C4_BTNL9+	SERPINB1	VEC
2.06838e-124	-0.268172	0.18	0.326	3.99301e-120	VEC_C4_BTNL9+	C1R	VEC
7.08575e-121	-0.279189	0.123	0.258	1.3679e-116	VEC_C4_BTNL9+	MAFB	VEC
2.90177e-119	-0.253721	0.426	0.574	5.60188e-115	VEC_C4_BTNL9+	KCTD12	VEC
3.8358e-118	0.278732	0.338	0.217	7.40502e-114	VEC_C4_BTNL9+	INHBB	VEC
2.80128e-114	0.251974	0.343	0.229	5.40787e-110	VEC_C4_BTNL9+	MXD4	VEC
1.17373e-106	0.267882	0.342	0.236	2.26589e-102	VEC_C4_BTNL9+	OSBPL1A	VEC
2.42577e-100	0.263298	0.323	0.214	4.68295e-96	VEC_C4_BTNL9+	INSR	VEC
5.15642e-85	-0.251498	0.065	0.16	9.95447e-81	VEC_C4_BTNL9+	SELE	VEC
1.09431e-79	-0.275844	0.036	0.114	2.11256e-75	VEC_C4_BTNL9+	TFF3	VEC
0	1.18833	0.704	0.035	0	VEC_C5_SEMA3G+	SEMA3G	VEC
0	1.09189	0.613	0.131	0	VEC_C5_SEMA3G+	IGFBP3	VEC
0	0.907392	0.702	0.241	0	VEC_C5_SEMA3G+	CXCL12	VEC
0	0.87719	0.557	0.071	0	VEC_C5_SEMA3G+	HEY1	VEC
0	0.855899	0.84	0.36	0	VEC_C5_SEMA3G+	PODXL	VEC
0	0.805223	0.418	0.022	0	VEC_C5_SEMA3G+	GJA5	VEC
0	0.763676	0.947	0.632	0	VEC_C5_SEMA3G+	SRGN	VEC
0	0.752933	0.843	0.469	0	VEC_C5_SEMA3G+	RHOB	VEC
0	0.745084	0.559	0.133	0	VEC_C5_SEMA3G+	ARL15	VEC
0	0.743522	0.503	0.093	0	VEC_C5_SEMA3G+	GJA4	VEC
0	0.728723	0.515	0.19	0	VEC_C5_SEMA3G+	EDN1	VEC
0	0.694094	0.759	0.411	0	VEC_C5_SEMA3G+	SLC9A3R2	VEC
0	0.690287	0.792	0.426	0	VEC_C5_SEMA3G+	ICAM2	VEC
0	0.681638	0.415	0.047	0	VEC_C5_SEMA3G+	FBLN5	VEC
0	0.677525	0.684	0.322	0	VEC_C5_SEMA3G+	FAM107A	VEC
0	0.667467	0.677	0.325	0	VEC_C5_SEMA3G+	PLPP1	VEC
0	0.65104	0.401	0.05	0	VEC_C5_SEMA3G+	PCSK5	VEC
0	0.6453	0.662	0.293	0	VEC_C5_SEMA3G+	EFNB2	VEC
0	0.628277	0.705	0.354	0	VEC_C5_SEMA3G+	PPA1	VEC
0	0.627359	0.531	0.173	0	VEC_C5_SEMA3G+	SOX17	VEC
0	0.613386	0.463	0.113	0	VEC_C5_SEMA3G+	JAG2	VEC
0	0.600046	0.504	0.148	0	VEC_C5_SEMA3G+	AIF1L	VEC
0	0.593003	0.572	0.269	0	VEC_C5_SEMA3G+	FBLN2	VEC
0	0.591543	0.548	0.245	0	VEC_C5_SEMA3G+	JAG1	VEC
0	0.582265	0.626	0.322	0	VEC_C5_SEMA3G+	FN1	VEC
0	0.570991	0.384	0.068	0	VEC_C5_SEMA3G+	ACE	VEC
0	0.566208	0.582	0.252	0	VEC_C5_SEMA3G+	MAST4	VEC
0	0.547435	0.676	0.38	0	VEC_C5_SEMA3G+	ADGRF5	VEC
0	0.536806	0.834	0.565	0	VEC_C5_SEMA3G+	CLDN5	VEC
0	0.528483	0.786	0.486	0	VEC_C5_SEMA3G+	BST2	VEC
0	0.528021	0.676	0.395	0	VEC_C5_SEMA3G+	CFH	VEC
0	0.524321	0.331	0.031	0	VEC_C5_SEMA3G+	TSPAN2	VEC
0	0.524232	0.568	0.304	0	VEC_C5_SEMA3G+	PDCD4	VEC
0	0.523665	0.353	0.122	0	VEC_C5_SEMA3G+	SULF1	VEC
0	0.521298	0.29	0.028	0	VEC_C5_SEMA3G+	SERPINE2	VEC
0	0.514684	0.612	0.33	0	VEC_C5_SEMA3G+	MECOM	VEC
0	0.508973	0.526	0.258	0	VEC_C5_SEMA3G+	IFI6	VEC
0	0.508703	0.93	0.725	0	VEC_C5_SEMA3G+	TM4SF1	VEC
0	0.499537	0.357	0.087	0	VEC_C5_SEMA3G+	PPP1R14A	VEC
0	0.496777	0.279	0.016	0	VEC_C5_SEMA3G+	NEBL	VEC
0	0.496642	0.547	0.251	0	VEC_C5_SEMA3G+	ASS1	VEC
0	0.495512	0.396	0.113	0	VEC_C5_SEMA3G+	SYNJ2	VEC
0	0.493308	0.431	0.139	0	VEC_C5_SEMA3G+	LPCAT2	VEC
0	0.489241	0.561	0.243	0	VEC_C5_SEMA3G+	NOTCH4	VEC
0	0.487373	0.743	0.53	0	VEC_C5_SEMA3G+	KCTD12	VEC
0	0.479933	0.711	0.5	0	VEC_C5_SEMA3G+	GLUL	VEC
0	0.476266	0.389	0.107	0	VEC_C5_SEMA3G+	VEGFC	VEC
0	0.472332	0.345	0.073	0	VEC_C5_SEMA3G+	ANXA3	VEC
0	0.471714	0.343	0.107	0	VEC_C5_SEMA3G+	IGF2	VEC
0	0.469251	0.664	0.402	0	VEC_C5_SEMA3G+	PLS3	VEC
0	0.468548	0.928	0.742	0	VEC_C5_SEMA3G+	CAV1	VEC
0	0.466265	0.532	0.233	0	VEC_C5_SEMA3G+	IL32	VEC
0	0.465714	0.797	0.553	0	VEC_C5_SEMA3G+	PALMD	VEC
0	0.463353	0.489	0.255	0	VEC_C5_SEMA3G+	ISG15	VEC
0	0.460652	0.358	0.112	0	VEC_C5_SEMA3G+	LTBP4	VEC
0	0.456074	0.584	0.339	0	VEC_C5_SEMA3G+	STMN1	VEC
0	0.455376	0.864	0.657	0	VEC_C5_SEMA3G+	STOM	VEC
0	0.455179	0.385	0.141	0	VEC_C5_SEMA3G+	ATP13A3	VEC
0	0.453638	0.707	0.446	0	VEC_C5_SEMA3G+	CDH5	VEC
0	0.447965	0.649	0.41	0	VEC_C5_SEMA3G+	MAP4	VEC
0	0.442525	0.379	0.134	0	VEC_C5_SEMA3G+	CCDC3	VEC
0	0.440814	0.25	0.025	0	VEC_C5_SEMA3G+	SYT1	VEC
0	0.440078	0.244	0.032	0	VEC_C5_SEMA3G+	CP	VEC
0	0.437978	0.747	0.573	0	VEC_C5_SEMA3G+	ADAMTS1	VEC
0	0.433497	0.456	0.204	0	VEC_C5_SEMA3G+	RGS3	VEC
0	0.425776	0.276	0.056	0	VEC_C5_SEMA3G+	ADAMTS6	VEC
0	0.422722	0.943	0.766	0	VEC_C5_SEMA3G+	IFI27	VEC
0	0.419348	0.296	0.051	0	VEC_C5_SEMA3G+	CLIC5	VEC
0	0.418073	0.461	0.229	0	VEC_C5_SEMA3G+	CFAP36	VEC
0	0.417539	0.79	0.627	0	VEC_C5_SEMA3G+	TIMP3	VEC
0	0.417323	0.726	0.496	0	VEC_C5_SEMA3G+	S1PR1	VEC
0	0.416061	0.331	0.103	0	VEC_C5_SEMA3G+	MSX1	VEC
0	0.414834	0.954	0.856	0	VEC_C5_SEMA3G+	SRP14	VEC
0	0.412593	0.475	0.235	0	VEC_C5_SEMA3G+	OCIAD2	VEC
0	0.408422	0.725	0.512	0	VEC_C5_SEMA3G+	PTPRB	VEC
0	0.40622	0.714	0.519	0	VEC_C5_SEMA3G+	UTRN	VEC
0	0.403392	0.347	0.12	0	VEC_C5_SEMA3G+	BTNL9	VEC
0	0.401072	0.519	0.273	0	VEC_C5_SEMA3G+	SYNPO	VEC
0	0.39721	0.69	0.468	0	VEC_C5_SEMA3G+	CAPZA2	VEC
0	0.392263	0.734	0.52	0	VEC_C5_SEMA3G+	LAP3	VEC
0	0.390791	0.42	0.191	0	VEC_C5_SEMA3G+	LEPR	VEC
0	0.382465	0.807	0.61	0	VEC_C5_SEMA3G+	RAMP2	VEC
0	0.379257	0.231	0.058	0	VEC_C5_SEMA3G+	SLC6A6	VEC
0	0.378927	0.351	0.126	0	VEC_C5_SEMA3G+	TMEM47	VEC
0	0.371796	0.82	0.643	0	VEC_C5_SEMA3G+	CRIP2	VEC
0	0.369057	0.746	0.535	0	VEC_C5_SEMA3G+	CLIC4	VEC
0	0.359364	0.302	0.092	0	VEC_C5_SEMA3G+	PREX1	VEC
0	0.358795	0.834	0.644	0	VEC_C5_SEMA3G+	ATP1A1	VEC
0	0.351507	0.262	0.067	0	VEC_C5_SEMA3G+	RNF144B	VEC
0	0.351151	0.253	0.068	0	VEC_C5_SEMA3G+	FBLIM1	VEC
0	0.349887	0.954	0.808	0	VEC_C5_SEMA3G+	A2M	VEC
0	0.345096	0.27	0.082	0	VEC_C5_SEMA3G+	PRKX	VEC
0	0.339773	0.9	0.757	0	VEC_C5_SEMA3G+	EPAS1	VEC
0	0.333047	0.3	0.107	0	VEC_C5_SEMA3G+	FAM89A	VEC
0	0.33295	0.182	0.034	0	VEC_C5_SEMA3G+	PI16	VEC
0	0.326918	0.181	0.023	0	VEC_C5_SEMA3G+	TMEM100	VEC
0	0.325464	0.243	0.061	0	VEC_C5_SEMA3G+	SIPA1L2	VEC
0	0.323743	0.252	0.066	0	VEC_C5_SEMA3G+	FGF2	VEC
0	0.322168	0.242	0.06	0	VEC_C5_SEMA3G+	FUT8	VEC
0	0.320164	0.204	0.028	0	VEC_C5_SEMA3G+	ADRA2C	VEC
0	0.317899	0.21	0.025	0	VEC_C5_SEMA3G+	PLLP	VEC
0	0.316204	0.188	0.019	0	VEC_C5_SEMA3G+	KCNJ2	VEC
0	0.305054	0.269	0.09	0	VEC_C5_SEMA3G+	SYT11	VEC
0	0.299746	0.259	0.082	0	VEC_C5_SEMA3G+	TM6SF1	VEC
0	0.285405	0.173	0.012	0	VEC_C5_SEMA3G+	LINC00840	VEC
0	0.279975	0.176	0.015	0	VEC_C5_SEMA3G+	AC004889.1	VEC
0	0.275941	0.937	0.849	0	VEC_C5_SEMA3G+	S100A6	VEC
0	0.273881	0.124	0.004	0	VEC_C5_SEMA3G+	SSUH2	VEC
0	0.271454	0.887	0.781	0	VEC_C5_SEMA3G+	CD81	VEC
0	0.271252	0.161	0.006	0	VEC_C5_SEMA3G+	TMEM178A	VEC
0	0.253644	0.907	0.816	0	VEC_C5_SEMA3G+	CALM1	VEC
0	-0.348864	0.73	0.837	0	VEC_C5_SEMA3G+	IGFBP4	VEC
0	-0.365672	0.663	0.774	0	VEC_C5_SEMA3G+	HLA-DRA	VEC
0	-0.441332	0.022	0.275	0	VEC_C5_SEMA3G+	RHOU	VEC
0	-0.451341	0.429	0.651	0	VEC_C5_SEMA3G+	NPC2	VEC
0	-0.452724	0.03	0.296	0	VEC_C5_SEMA3G+	NEURL1B	VEC
0	-0.473238	0.031	0.311	0	VEC_C5_SEMA3G+	TPD52L1	VEC
0	-0.489211	0.626	0.771	0	VEC_C5_SEMA3G+	AQP1	VEC
0	-0.490107	0.305	0.598	0	VEC_C5_SEMA3G+	ACTN1	VEC
0	-0.495568	0.037	0.317	0	VEC_C5_SEMA3G+	COTL1	VEC
0	-0.515781	0.125	0.402	0	VEC_C5_SEMA3G+	SLCO2A1	VEC
0	-0.527553	0.037	0.33	0	VEC_C5_SEMA3G+	NRP2	VEC
0	-0.530216	0.015	0.306	0	VEC_C5_SEMA3G+	SELP	VEC
0	-0.563774	0.093	0.448	0	VEC_C5_SEMA3G+	GMFG	VEC
0	-0.576484	0.072	0.387	0	VEC_C5_SEMA3G+	HLA-DQA1	VEC
0	-0.592217	0.061	0.32	0	VEC_C5_SEMA3G+	C7	VEC
0	-0.593317	0.134	0.467	0	VEC_C5_SEMA3G+	ZNF385D	VEC
0	-0.612047	0.094	0.444	0	VEC_C5_SEMA3G+	NOSTRIN	VEC
0	-0.630969	0.088	0.443	0	VEC_C5_SEMA3G+	COL15A1	VEC
0	-0.657384	0.121	0.492	0	VEC_C5_SEMA3G+	TGFBR3	VEC
0	-0.664329	0.217	0.588	0	VEC_C5_SEMA3G+	PRCP	VEC
0	-0.682124	0.098	0.459	0	VEC_C5_SEMA3G+	OLFM1	VEC
0	-0.684275	0.213	0.589	0	VEC_C5_SEMA3G+	RAMP3	VEC
0	-0.692427	0.632	0.901	0	VEC_C5_SEMA3G+	IGFBP7	VEC
0	-0.702449	0.118	0.498	0	VEC_C5_SEMA3G+	NR2F2	VEC
0	-0.704415	0.082	0.413	0	VEC_C5_SEMA3G+	MMRN1	VEC
0	-0.709544	0.044	0.435	0	VEC_C5_SEMA3G+	IL1R1	VEC
0	-0.783072	0.191	0.503	0	VEC_C5_SEMA3G+	POSTN	VEC
0	-0.79301	0.147	0.571	0	VEC_C5_SEMA3G+	TFPI	VEC
0	-0.809486	0.266	0.703	0	VEC_C5_SEMA3G+	PLVAP	VEC
0	-1.10673	0.127	0.619	0	VEC_C5_SEMA3G+	CCL14	VEC
0	-1.48235	0.079	0.653	0	VEC_C5_SEMA3G+	ACKR1	VEC
9.66479e-307	0.334741	0.328	0.13	1.86579e-302	VEC_C5_SEMA3G+	PLCG2	VEC
3.4975e-306	-0.491414	0.197	0.475	6.75193e-302	VEC_C5_SEMA3G+	MARCKS	VEC
2.5479e-303	0.409409	0.483	0.253	4.91873e-299	VEC_C5_SEMA3G+	EPHA4	VEC
7.10257e-303	0.263068	0.873	0.771	1.37115e-298	VEC_C5_SEMA3G+	CAVIN1	VEC
2.19064e-302	0.375738	0.734	0.538	4.22903e-298	VEC_C5_SEMA3G+	MTUS1	VEC
1.84657e-301	0.359203	0.418	0.197	3.5648e-297	VEC_C5_SEMA3G+	NPTN	VEC
2.22804e-300	-0.443249	0.399	0.623	4.30122e-296	VEC_C5_SEMA3G+	HLA-DPB1	VEC
2.97399e-300	0.37682	0.736	0.553	5.74129e-296	VEC_C5_SEMA3G+	RDX	VEC
7.73907e-295	0.266405	0.2	0.057	1.49403e-290	VEC_C5_SEMA3G+	COL21A1	VEC
1.25269e-294	-0.343185	0.695	0.774	2.41831e-290	VEC_C5_SEMA3G+	VWF	VEC
8.94664e-292	0.37589	0.76	0.516	1.72715e-287	VEC_C5_SEMA3G+	CD9	VEC
1.87347e-288	-0.452786	0.202	0.473	3.61673e-284	VEC_C5_SEMA3G+	MARCKSL1	VEC
6.32665e-288	0.393754	0.49	0.271	1.22136e-283	VEC_C5_SEMA3G+	CTTNBP2NL	VEC
4.32409e-287	0.426062	0.562	0.354	8.34766e-283	VEC_C5_SEMA3G+	DST	VEC
4.57677e-287	0.345788	0.73	0.554	8.83546e-283	VEC_C5_SEMA3G+	ACTN4	VEC
6.80799e-287	0.356573	0.415	0.195	1.31428e-282	VEC_C5_SEMA3G+	PTPRG	VEC
3.87582e-286	-0.473424	0.289	0.57	7.48227e-282	VEC_C5_SEMA3G+	SLC2A3	VEC
2.7127e-283	0.337092	0.315	0.128	5.23687e-279	VEC_C5_SEMA3G+	ASRGL1	VEC
7.49969e-281	0.366532	0.672	0.484	1.44781e-276	VEC_C5_SEMA3G+	MRPL33	VEC
6.43182e-280	0.397029	0.437	0.211	1.24166e-275	VEC_C5_SEMA3G+	CRIP1	VEC
7.94877e-280	-0.421187	0.032	0.264	1.53451e-275	VEC_C5_SEMA3G+	HLA-DQA2	VEC
5.31818e-279	0.44752	0.53	0.309	1.02668e-274	VEC_C5_SEMA3G+	HBEGF	VEC
2.32537e-278	0.329884	0.324	0.134	4.48913e-274	VEC_C5_SEMA3G+	DLL4	VEC
4.3559e-274	-0.425274	0.42	0.634	8.40906e-270	VEC_C5_SEMA3G+	HLA-DPA1	VEC
6.45569e-273	0.366041	0.441	0.227	1.24627e-268	VEC_C5_SEMA3G+	GFOD1	VEC
1.24718e-272	0.353776	0.724	0.543	2.40768e-268	VEC_C5_SEMA3G+	CLEC14A	VEC
2.05636e-272	0.313671	0.31	0.127	3.96981e-268	VEC_C5_SEMA3G+	RFTN1	VEC
2.19926e-272	-0.412686	0.316	0.558	4.24567e-268	VEC_C5_SEMA3G+	CNN3	VEC
2.67193e-271	0.296686	0.282	0.107	5.15816e-267	VEC_C5_SEMA3G+	CD58	VEC
7.28825e-271	0.333066	0.252	0.088	1.407e-266	VEC_C5_SEMA3G+	COL8A1	VEC
1.54632e-265	0.362815	0.575	0.36	2.98517e-261	VEC_C5_SEMA3G+	CD46	VEC
3.63615e-265	0.325947	0.349	0.151	7.0196e-261	VEC_C5_SEMA3G+	PDGFB	VEC
6.96552e-264	-0.387	0.017	0.234	1.34469e-259	VEC_C5_SEMA3G+	TLL1	VEC
1.50705e-260	-0.409646	0.072	0.307	2.90937e-256	VEC_C5_SEMA3G+	NUPR1	VEC
7.47549e-254	-0.434909	0.206	0.448	1.44314e-249	VEC_C5_SEMA3G+	HLA-DQB1	VEC
3.34904e-250	0.350368	0.64	0.43	6.46532e-246	VEC_C5_SEMA3G+	PTPRM	VEC
2.01505e-249	0.348453	0.353	0.163	3.89005e-245	VEC_C5_SEMA3G+	CX3CL1	VEC
2.48416e-249	0.270327	0.821	0.708	4.79567e-245	VEC_C5_SEMA3G+	ITGB1	VEC
5.61537e-247	0.328757	0.712	0.513	1.08405e-242	VEC_C5_SEMA3G+	ESAM	VEC
8.06443e-246	0.349442	0.675	0.49	1.55684e-241	VEC_C5_SEMA3G+	SWAP70	VEC
6.14496e-243	0.314767	0.329	0.146	1.18628e-238	VEC_C5_SEMA3G+	BMX	VEC
1.46921e-241	0.304225	0.288	0.118	2.83631e-237	VEC_C5_SEMA3G+	KCNN3	VEC
4.44449e-240	0.35022	0.568	0.369	8.58009e-236	VEC_C5_SEMA3G+	ADD1	VEC
7.97229e-240	0.340439	0.71	0.522	1.53905e-235	VEC_C5_SEMA3G+	TSC22D1	VEC
1.98601e-239	0.380627	0.591	0.386	3.83398e-235	VEC_C5_SEMA3G+	XAF1	VEC
1.87118e-238	0.366588	0.588	0.394	3.61231e-234	VEC_C5_SEMA3G+	IFNGR1	VEC
3.28306e-238	0.270584	0.249	0.095	6.33795e-234	VEC_C5_SEMA3G+	TUSC3	VEC
8.4427e-238	0.30695	0.801	0.685	1.62986e-233	VEC_C5_SEMA3G+	DUSP1	VEC
1.21641e-237	0.26826	0.246	0.093	2.34828e-233	VEC_C5_SEMA3G+	ENPP4	VEC
1.43736e-237	-0.373079	0.542	0.761	2.77482e-233	VEC_C5_SEMA3G+	SPARC	VEC
1.77352e-236	-0.410567	0.297	0.523	3.42377e-232	VEC_C5_SEMA3G+	DUSP23	VEC
1.8063e-236	0.340084	0.385	0.193	3.48706e-232	VEC_C5_SEMA3G+	ITSN2	VEC
1.34238e-234	0.375698	0.426	0.235	2.59147e-230	VEC_C5_SEMA3G+	CRYBG3	VEC
2.29684e-233	-0.422312	0.218	0.444	4.43404e-229	VEC_C5_SEMA3G+	SNCG	VEC
1.17047e-232	-0.340223	0.01	0.201	2.25959e-228	VEC_C5_SEMA3G+	CADM3-AS1	VEC
1.30736e-231	0.285705	0.277	0.115	2.52385e-227	VEC_C5_SEMA3G+	COBLL1	VEC
2.85394e-231	-0.42291	0.198	0.43	5.50953e-227	VEC_C5_SEMA3G+	NCOA7	VEC
5.05887e-230	0.317199	0.376	0.187	9.76614e-226	VEC_C5_SEMA3G+	TBC1D1	VEC
7.92072e-227	0.330265	0.661	0.469	1.5291e-222	VEC_C5_SEMA3G+	JAM2	VEC
4.6949e-226	0.341057	0.412	0.223	9.0635e-222	VEC_C5_SEMA3G+	CDC42BPA	VEC
1.15004e-223	0.301945	0.326	0.147	2.22015e-219	VEC_C5_SEMA3G+	EMP3	VEC
2.5321e-223	-0.327196	0.023	0.215	4.88821e-219	VEC_C5_SEMA3G+	LRRC1	VEC
5.03682e-223	0.284899	0.818	0.675	9.72359e-219	VEC_C5_SEMA3G+	CD93	VEC
1.06265e-222	0.305063	0.303	0.133	2.05144e-218	VEC_C5_SEMA3G+	MAP1B	VEC
1.13351e-222	0.356232	0.426	0.235	2.18824e-218	VEC_C5_SEMA3G+	ITPR2	VEC
2.18815e-221	0.335935	0.663	0.478	4.22423e-217	VEC_C5_SEMA3G+	DOCK9	VEC
3.73213e-221	-0.312112	0.007	0.188	7.20487e-217	VEC_C5_SEMA3G+	LHX6	VEC
1.7401e-220	0.305423	0.34	0.158	3.35926e-216	VEC_C5_SEMA3G+	CDH13	VEC
2.41528e-219	0.274797	0.191	0.064	4.6627e-215	VEC_C5_SEMA3G+	RBKS	VEC
5.55545e-219	-0.355368	0.012	0.196	1.07248e-214	VEC_C5_SEMA3G+	PLCXD3	VEC
1.59223e-215	0.325883	0.36	0.182	3.0738e-211	VEC_C5_SEMA3G+	SOS1	VEC
1.73508e-215	0.275919	0.288	0.124	3.34958e-211	VEC_C5_SEMA3G+	LTBP1	VEC
7.28155e-215	-0.369108	0.306	0.528	1.4057e-210	VEC_C5_SEMA3G+	SHC1	VEC
1.03856e-210	-0.401214	0.226	0.439	2.00494e-206	VEC_C5_SEMA3G+	CTSC	VEC
3.15703e-209	-0.373198	0.228	0.455	6.09464e-205	VEC_C5_SEMA3G+	PMP22	VEC
1.56896e-207	0.341793	0.575	0.388	3.02887e-203	VEC_C5_SEMA3G+	HEG1	VEC
2.84875e-207	-0.395482	0.055	0.25	5.49951e-203	VEC_C5_SEMA3G+	VCAN	VEC
1.71226e-206	0.34935	0.414	0.227	3.30552e-202	VEC_C5_SEMA3G+	IFI44L	VEC
4.69181e-204	0.277385	0.733	0.594	9.05753e-200	VEC_C5_SEMA3G+	PTTG1IP	VEC
1.20519e-203	0.339369	0.596	0.408	2.32662e-199	VEC_C5_SEMA3G+	NEDD9	VEC
8.0196e-203	-0.323609	0.049	0.24	1.54818e-198	VEC_C5_SEMA3G+	HAPLN3	VEC
4.19212e-202	-0.339292	0.103	0.319	8.09289e-198	VEC_C5_SEMA3G+	PDE2A	VEC
2.61126e-201	0.272507	0.258	0.109	5.04104e-197	VEC_C5_SEMA3G+	MMP2	VEC
1.64287e-198	0.333881	0.555	0.365	3.17156e-194	VEC_C5_SEMA3G+	PIK3R3	VEC
1.36599e-196	-0.312368	0.02	0.193	2.63704e-192	VEC_C5_SEMA3G+	EPB41L3	VEC
2.54211e-196	0.308793	0.432	0.246	4.90753e-192	VEC_C5_SEMA3G+	PCDH1	VEC
4.70686e-196	0.342318	0.474	0.284	9.08659e-192	VEC_C5_SEMA3G+	NES	VEC
4.73179e-196	-0.353126	0.582	0.699	9.13471e-192	VEC_C5_SEMA3G+	CLU	VEC
7.27258e-195	0.397231	0.36	0.198	1.40397e-190	VEC_C5_SEMA3G+	ENPP2	VEC
2.44848e-194	0.312949	0.427	0.241	4.72679e-190	VEC_C5_SEMA3G+	F11R	VEC
7.27282e-194	0.275487	0.298	0.141	1.40402e-189	VEC_C5_SEMA3G+	AKR1B1	VEC
5.18105e-193	-0.417061	0.056	0.241	1.0002e-188	VEC_C5_SEMA3G+	RGS16	VEC
8.10744e-193	0.296581	0.816	0.657	1.56514e-188	VEC_C5_SEMA3G+	ID1	VEC
1.29554e-191	-0.320862	0.007	0.169	2.50104e-187	VEC_C5_SEMA3G+	CRTAC1	VEC
3.16694e-189	0.313071	0.643	0.472	6.11378e-185	VEC_C5_SEMA3G+	ATP1B3	VEC
4.2397e-189	0.297519	0.405	0.228	8.18474e-185	VEC_C5_SEMA3G+	DAP	VEC
3.93403e-188	0.30169	0.653	0.477	7.59464e-184	VEC_C5_SEMA3G+	ADAM15	VEC
2.70673e-187	-0.296192	0.03	0.201	5.22535e-183	VEC_C5_SEMA3G+	GGT5	VEC
4.63113e-183	0.287683	0.372	0.203	8.9404e-179	VEC_C5_SEMA3G+	AZIN1	VEC
1.09279e-182	0.307412	0.431	0.259	2.10963e-178	VEC_C5_SEMA3G+	CAVIN3	VEC
5.66243e-181	0.25915	0.284	0.134	1.09313e-176	VEC_C5_SEMA3G+	PIK3C2B	VEC
8.31363e-181	0.342238	0.474	0.305	1.60495e-176	VEC_C5_SEMA3G+	THSD7A	VEC
3.90267e-180	0.300353	0.371	0.203	7.5341e-176	VEC_C5_SEMA3G+	ERC1	VEC
6.7935e-179	-0.267106	0.007	0.16	1.31148e-174	VEC_C5_SEMA3G+	RAB3C	VEC
1.52398e-178	-0.403408	0.011	0.164	2.94205e-174	VEC_C5_SEMA3G+	SELE	VEC
1.34783e-175	0.265046	0.731	0.592	2.60199e-171	VEC_C5_SEMA3G+	RHOC	VEC
2.73777e-174	-0.261711	0.017	0.173	5.28527e-170	VEC_C5_SEMA3G+	C1QTNF1	VEC
9.83784e-174	0.304965	0.463	0.287	1.89919e-169	VEC_C5_SEMA3G+	APOL3	VEC
1.23321e-173	0.266506	0.275	0.131	2.3807e-169	VEC_C5_SEMA3G+	ATP8A1	VEC
7.52842e-173	-0.266388	0.64	0.746	1.45336e-168	VEC_C5_SEMA3G+	IL6ST	VEC
1.47099e-172	0.262608	0.287	0.139	2.83975e-168	VEC_C5_SEMA3G+	PDZD2	VEC
9.36086e-172	-0.265893	0.008	0.156	1.80711e-167	VEC_C5_SEMA3G+	ADGRG6	VEC
5.21693e-170	-0.317306	0.129	0.324	1.00713e-165	VEC_C5_SEMA3G+	SNTB2	VEC
1.15966e-168	-0.316708	0.118	0.306	2.23873e-164	VEC_C5_SEMA3G+	SH3BGRL2	VEC
3.27521e-168	-0.309911	0.106	0.294	6.3228e-164	VEC_C5_SEMA3G+	SEMA6A	VEC
6.25609e-167	-0.32438	0.138	0.332	1.20774e-162	VEC_C5_SEMA3G+	RASAL2	VEC
7.08816e-166	-0.33107	0.204	0.402	1.36837e-161	VEC_C5_SEMA3G+	PIM3	VEC
2.56985e-165	-0.268185	0.03	0.187	4.9611e-161	VEC_C5_SEMA3G+	MAOA	VEC
5.80182e-161	0.289968	0.364	0.21	1.12004e-156	VEC_C5_SEMA3G+	RRAS	VEC
7.7651e-161	-0.32512	0.139	0.323	1.49905e-156	VEC_C5_SEMA3G+	VWA1	VEC
5.71123e-159	0.291171	0.573	0.411	1.10255e-154	VEC_C5_SEMA3G+	TIE1	VEC
4.88381e-158	-0.313214	0.544	0.681	9.42819e-154	VEC_C5_SEMA3G+	TIMP1	VEC
1.27637e-156	-0.321309	0.376	0.556	2.46403e-152	VEC_C5_SEMA3G+	ITM2A	VEC
4.82993e-155	0.277338	0.238	0.11	9.32417e-151	VEC_C5_SEMA3G+	RASD1	VEC
6.55712e-155	0.272555	0.407	0.242	1.26585e-150	VEC_C5_SEMA3G+	LRRC8A	VEC
8.1269e-153	0.298963	0.459	0.304	1.5689e-148	VEC_C5_SEMA3G+	PKIG	VEC
3.21058e-152	0.303779	0.576	0.417	6.19803e-148	VEC_C5_SEMA3G+	MCTP1	VEC
6.19748e-152	-0.362478	0.141	0.324	1.19642e-147	VEC_C5_SEMA3G+	AKAP12	VEC
8.65765e-152	-0.341442	0.157	0.337	1.67136e-147	VEC_C5_SEMA3G+	PRSS23	VEC
3.64496e-151	-0.312616	0.292	0.475	7.03659e-147	VEC_C5_SEMA3G+	EHD4	VEC
6.84952e-151	0.266725	0.657	0.507	1.3223e-146	VEC_C5_SEMA3G+	MMRN2	VEC
1.02443e-149	0.285132	0.4	0.24	1.97766e-145	VEC_C5_SEMA3G+	PLCB1	VEC
2.46118e-149	0.373509	0.392	0.237	4.7513e-145	VEC_C5_SEMA3G+	CXCL2	VEC
5.43905e-149	0.278833	0.593	0.447	1.05001e-144	VEC_C5_SEMA3G+	LIMA1	VEC
5.73653e-149	0.288325	0.58	0.433	1.10744e-144	VEC_C5_SEMA3G+	HERPUD1	VEC
1.19644e-148	-0.306685	0.352	0.526	2.30972e-144	VEC_C5_SEMA3G+	SH3BP5	VEC
3.55076e-147	-0.304788	0.031	0.174	6.85475e-143	VEC_C5_SEMA3G+	APLNR	VEC
8.84667e-144	-0.267426	0.069	0.229	1.70785e-139	VEC_C5_SEMA3G+	ADGRL2	VEC
2.76805e-143	-0.296534	0.183	0.368	5.34371e-139	VEC_C5_SEMA3G+	PGM5	VEC
2.16318e-142	-0.288256	0.1	0.269	4.17603e-138	VEC_C5_SEMA3G+	OSBPL1A	VEC
3.59166e-142	0.275129	0.448	0.293	6.9337e-138	VEC_C5_SEMA3G+	EFCAB14	VEC
3.70536e-142	0.258038	0.349	0.199	7.15319e-138	VEC_C5_SEMA3G+	ADIPOR2	VEC
7.49552e-142	0.268297	0.462	0.304	1.44701e-137	VEC_C5_SEMA3G+	COX17	VEC
1.23842e-141	0.253016	0.61	0.47	2.39077e-137	VEC_C5_SEMA3G+	GABARAPL2	VEC
1.42704e-141	0.264613	0.437	0.272	2.7549e-137	VEC_C5_SEMA3G+	COL18A1	VEC
6.707e-141	-0.317835	0.281	0.457	1.29479e-136	VEC_C5_SEMA3G+	ARL4A	VEC
8.19372e-141	-0.258015	0.064	0.217	1.5818e-136	VEC_C5_SEMA3G+	PDIA5	VEC
8.59063e-141	0.266136	0.594	0.442	1.65842e-136	VEC_C5_SEMA3G+	SEC14L1	VEC
1.04814e-140	-0.307349	0.176	0.352	2.02343e-136	VEC_C5_SEMA3G+	NET1	VEC
1.32009e-140	0.29496	0.385	0.236	2.54843e-136	VEC_C5_SEMA3G+	MX1	VEC
1.79661e-140	-0.287859	0.009	0.133	3.46837e-136	VEC_C5_SEMA3G+	DNASE1L3	VEC
6.28566e-140	0.261272	0.341	0.193	1.21345e-135	VEC_C5_SEMA3G+	SORBS2	VEC
1.38988e-139	0.289302	0.6	0.468	2.68317e-135	VEC_C5_SEMA3G+	UACA	VEC
2.36111e-139	0.27041	0.471	0.312	4.55812e-135	VEC_C5_SEMA3G+	MYO1C	VEC
2.40475e-139	0.272025	0.491	0.334	4.64236e-135	VEC_C5_SEMA3G+	TMEM30A	VEC
6.50631e-139	0.265315	0.42	0.264	1.25604e-134	VEC_C5_SEMA3G+	EPS8	VEC
1.09466e-138	0.267578	0.548	0.397	2.11324e-134	VEC_C5_SEMA3G+	CAV2	VEC
1.35573e-136	0.261843	0.501	0.352	2.61724e-132	VEC_C5_SEMA3G+	KRT10	VEC
3.1459e-135	-0.303879	0.188	0.361	6.07316e-131	VEC_C5_SEMA3G+	FAM110D	VEC
1.08901e-134	0.259722	0.418	0.265	2.10233e-130	VEC_C5_SEMA3G+	SHE	VEC
2.26265e-134	0.327296	0.452	0.302	4.36805e-130	VEC_C5_SEMA3G+	NR4A1	VEC
5.75853e-132	-0.258599	0.097	0.256	1.11168e-127	VEC_C5_SEMA3G+	ZNF521	VEC
2.10932e-130	-0.290839	0.291	0.474	4.07204e-126	VEC_C5_SEMA3G+	NRP1	VEC
5.88765e-130	0.263234	0.512	0.363	1.13661e-125	VEC_C5_SEMA3G+	CALU	VEC
7.72546e-130	0.271256	0.519	0.371	1.4914e-125	VEC_C5_SEMA3G+	WARS	VEC
2.24899e-128	0.285626	0.467	0.323	4.34168e-124	VEC_C5_SEMA3G+	MYL9	VEC
1.61247e-126	0.253667	0.367	0.226	3.11288e-122	VEC_C5_SEMA3G+	PGRMC2	VEC
6.53837e-126	-0.289197	0.373	0.538	1.26223e-121	VEC_C5_SEMA3G+	NAMPT	VEC
7.69702e-125	0.256999	0.436	0.293	1.48591e-120	VEC_C5_SEMA3G+	HSD17B12	VEC
6.90231e-123	0.251173	0.591	0.453	1.33249e-118	VEC_C5_SEMA3G+	FLNB	VEC
2.76304e-121	-0.272707	0.44	0.605	5.33406e-117	VEC_C5_SEMA3G+	CEBPD	VEC
6.52896e-121	0.259029	0.332	0.195	1.26042e-116	VEC_C5_SEMA3G+	LDLR	VEC
5.38215e-120	-0.322773	0.228	0.392	1.03902e-115	VEC_C5_SEMA3G+	PLIN2	VEC
9.00958e-119	0.266788	0.403	0.26	1.7393e-114	VEC_C5_SEMA3G+	FILIP1	VEC
1.01046e-118	0.259755	0.421	0.277	1.95069e-114	VEC_C5_SEMA3G+	FBN1	VEC
6.23682e-117	-0.260223	0.408	0.556	1.20402e-112	VEC_C5_SEMA3G+	FCGRT	VEC
6.52878e-115	-0.270813	0.196	0.358	1.26038e-110	VEC_C5_SEMA3G+	SMAD1	VEC
4.98417e-114	-0.267712	0.215	0.378	9.62194e-110	VEC_C5_SEMA3G+	PKP4	VEC
1.34506e-113	0.277768	0.49	0.35	2.59663e-109	VEC_C5_SEMA3G+	IFITM1	VEC
1.84711e-113	0.252069	0.591	0.447	3.56584e-109	VEC_C5_SEMA3G+	SOX18	VEC
1.10871e-110	0.305324	0.537	0.416	2.14036e-106	VEC_C5_SEMA3G+	SGK1	VEC
4.38066e-108	-0.250558	0.166	0.318	8.45686e-104	VEC_C5_SEMA3G+	ST6GAL1	VEC
1.83612e-106	-0.319449	0.013	0.114	3.54464e-102	VEC_C5_SEMA3G+	TFF3	VEC
3.10652e-104	0.267337	0.589	0.465	5.99713e-100	VEC_C5_SEMA3G+	EGR1	VEC
1.10253e-103	-0.255733	0.194	0.344	2.12843e-99	VEC_C5_SEMA3G+	MAN1A1	VEC
4.81939e-98	-0.280215	0.376	0.519	9.30383e-94	VEC_C5_SEMA3G+	SOD2	VEC
[truncated: 22,912 more rows]

## Sheet: Table S6
Table S6. The PCR primer sequences and vector sequence for the study
Gene	Primer	Sequence
iNOS (mouse)	Forward	5'-ACATCGACCCGTCCACAGTAT-3'
	Reverse	5'-CAGAGGGGTAGGCTTGTCTC-3'
Cd38 (mouse)	Forward	5'-TCCCTCCGTGAGCCATTTTAC-3'
	Reverse	5'-CGATGTCGTGCATCACCCA-3'
Cd206 (mouse)	Forward	5'-CTCTGTTCAGCTATTGGACGC-3'
	Reverse	5'-CGGAATTTCTGGGATTCAGCTTC-3'
Arg1 (mouse)	Forward	5'-CTCCAAGCCAAAGTCCTTAGAG-3'
	Reverse	5'-AGGAGCTGTCATTAGGGACATC-3'
Gapdh (mouse)	Forward	5'-TGGCCTTCCGTGTTCCTAC-3'
	Reverse	5'-GAGTTGCTGTTGAAGTCGCA-3'
ENO1 (human)	Forward	5'-TGGTGTCTATCGAAGATCCCTT-3'
	Reverse	5'-CCTTGGCGATCCTCTTTGG-3'
MIF (human)	Forward	5'-TCATCGTAAACACCAACGTGCCC-3'
	Reverse	5'-GCTTGCTGTAGGAGCGGTTCTGC-3'
iNOS (human)	Forward	5'-TTCAGTATCACAACCTCAGCAAG-3'
	Reverse	5'-TGGACCTGCAAGTTAAAATCCC-3'
CD38 (human)	Forward	5'-GGCCCATCAGTTCACACAGG-3'
	Reverse	5'-GGTCATCAGCAAGGTAGCCTA-3'
CD206 (human)	Forward	5'-CTACAAGGGATCGGGTTTATGGA-3'
	Reverse	5'-TTGGCATTGCCTAGTAGCGTA-3'
Arg1 (human)	Forward	5'-TGGACAGACTAGGAATTGGCA-3'
	Reverse	5'-CCAGTCCGTCAACATCAAAACT-3'
CD74 (human)	Forward	5'-GCTGGACAAACTGACAGTCAC-3'
	Reverse	5'-CAGGTGCATCACATGGTCCT-3'
CD44 (human)	Forward	5'-CTGCCGCTTTGCAGGTGTA-3'
	Reverse	5'-CATTGTGGGCAAGGTGCTATT-3'
CXCR4 (human)	Forward	5'-ACGCCACCAACAGTCAGAG-3'
	Reverse	5'-AGTCGGGAATAGTCAGCAGGA-3'
GAPDH (human)	Forward	5'-ACAGCCTCAAGATCATCAGC-3'
	Reverse	5'-GGTCATGAGTCCTTCCACGAT-3'
sh-Eno1 (mouse)	Forward	5'-GATCCGCAGCATACAACGTAACTTTGC
		TCGAGCAAAGTTACGTTGTATGCTGCTTTTTG-3'
	Reverse	5'- CGCGTAAAAACGGCACAGAGAATAAAT
		CTAACTCGAGTTAGATTTATTCTCTGTGCCGG-3'
sh-ENO1 (human)	Forward	5'-GATCCCGTACCGCTTCCTTAGAACTTC
		TCGAGAAGTTCTAAGGAAGCGGTACGTTTTTT-3'
	Reverse	5'-CTAGAAAAAACGTACCGCTTCCTTAGAA
		CTTCTCGAGAAGTTCTAAGGAAGCGGTACGG-3'
sh-MIF (human)	Forward	5'-GATCCGACAGGGTCTACATCAACTAT
		CTCGAGATAGTTGATGTAGACCCTGTCTTTTTT-3'
	Reverse	5'-CTAGAAAAAAGACAGGGTCTACATCAAC
		TATCTCGAGATAGTTGATGTAGACCCTGTCG-3'
